# Supplementary material for: In Situ Particle Measurements Deemphasize the Role of Size in Governing the Sinking Velocity of Marine Particles
Source: Geophys Res Lett. 2022 Nov 2;49(21):e2022GL099563. doi: 10.1029/2022GL099563 (PMC9786660; doi:10.1029/2022GL099563)
Supplement: Supplementary file 2 — Table S1 [file GRL-49-e2022GL099563-s002.xlsx]

## Sheet: All parameters
Paper number	Citation	Llocation	Method of velocity measurement	Particle type	Other Notes	Parameters measured	A	B	R2	p	n	Measurement type (in/ex situ)	Data source
1	Alldredge & Gotschalk 1989	Santa Barbara Channel	Scuba	Natural aggregates		Size	8.68	0.94	0.25	0.04	14	In	Provided by E. Laurenceau-Cornec
2	Alldredge & Gotschalk 1988	California Current	Scuba	Natural aggregates	All diatom aggregates	Size	47.1	0.249	0.19	<0.0001	76	In	Provided by E. Laurenceau-Cornec
3.1	Azetsu-Scott & Johnson 1992	Bedford Basin	Settling column	Incubation of natural assemblages		Size	84.6	-0.164	0	0.75	13	Ex	Supplementary material of Cael et al. (2020)
3.2	Azetsu-Scott & Johnson 1992	Lab	Settling column	Pure phytoplankton culture	Chaetoceros	Size	20.8	0.812	0	0.33	15	Ex	Supplementary material of Cael et al. (2020)
4	Iversen et al 2010	Cape Blanc (Mauritania)	Vertical flow system	Incubation of natural assemblages	High ballast content	Size	90.5	0.852	0.78	<0.0001	37	Ex	Provided by E. Laurenceau-Cornec// Supplementary material of Cael et al. (2020)
5	Belcher et al 2016 L&O	Southern Ocean	Vertical flow system	Natural faecal pellets		Size	435	0.487	0.03	0.23	22	Ex	Supplementary material of Cael et al. (2020)
6	Belcher et al 2016 BGS	PAP	Vertical flow system	Natural aggregates		Size	67.5	1.08	0.14	<0.0001	104	Ex	Supplementary material of Cael et al. (2020)
7	Carder et al 1982	Bahamas	Holographic velocimeter	Natural aggregates		Size	1337	0.876	0.3	0.047	11	In	Table 1
8.1	Cavan et al 2018	ETNP (Guatemala)	FlowCAM	Natural aggregates		Size	3.26	0.529	0.15	<0.0001	418	Ex	Supplied by author (S. Giering)
8.2	Cavan et al 2018	ETNP (Guatemala)	FlowCAM	Natural faecal pellets		Size	9.7	0.301	0.03	<0.0001	59	Ex	Supplied by author (S. Giering)
8	Cavan et al 2018	ETNP (Guatemala)	FlowCAM	Natural particles (all)		Size	4.49	0.464	0.11	<0.0001	810	Ex	Supplied by author (S. Giering)
8	Cavan et al 2018	ETNP (Guatemala)	FlowCAM	Natural particles (all)	ANOVA of all particle types listed within study 8.	Type			0.03	<0.01	763	Ex	Supplied by author (S. Giering)
9	Deibel 1990	South Atlantic Bight	Settling column	Lab generated FPs/houses	Tunicate fecal pellets	Size	341	0.97	0.72	<0.0001	36	Ex	Supplementary material of Cael et al. (2020)
10.1	Diercks & Asper 1997	Black Sea	In situ column/chamber and photography	Natural aggregates	In situ photography & sediment trap. Using MASCOT	Size			0.0001		241	In	Outputs provided from literature
10.2	Diercks & Asper 1997	Gulf of Mexico	In situ column/chamber and photography	Natural aggregates	In situ photography & sediment trap. Using MASCOT	Size			0.146		109	In	Outputs provided from literature
11.1	Engel & Schartau 1999	Lab	Roller tank	Pure phytoplankton culture	3 expts: different TEP levels via N starvation	Size	1.89	0.55	0.68	<0.0001	139	Ex	Outputs provided from literature (Figure 4)
11.2	Engel & Schartau 1999	Lab	Roller tank	Pure phytoplankton culture	3 expts: different TEP levels via N starvation	Size	1.4	0.5	0.35	<0.001	112	Ex	Outputs provided from literature (Figure 4)
11.3	Engel & Schartau 1999	Lab	Roller tank	Pure phytoplankton culture	3 expts: different TEP levels via N starvation	Size				NS	74	Ex	Outputs provided from literature (Figure 4)
12	Gibbs 1985 (not included)				Ommitted, riverine and estuarine flocs
13	Chase 1979 // Kawana and Tanimoto 1979	Buzzard's bay // Osaka bay	Settling column	Natural aggregates	Custom settling column. Redigitized to include just marine aggregates	Size	532	1.03	0.33	<0.0001	396	Ex	Redigitized from Hawley (1982)
14.1	Iversen & Ploug 2010	Lab	Vertical flow system	Pure phytoplankton culture	S costatum culture	Size	60.7	0.63	0.65	<0.0001	63	Ex	Provided by E. Laurenceau-Cornec
14.2	Iversen & Ploug 2010	Lab	Vertical flow system	Pure phytoplankton culture	E hux culture	Size	173	0.497	0.79	<0.0001	26	Ex	Provided by E. Laurenceau-Cornec
14.3	Iversen & Ploug 2010	Lab	Vertical flow system	Mixed phytoplankton culture	mix of diatoms & E hux	Size	70.7	0.71	0.401	<0.0001	97	Ex	Provided by E. Laurenceau-Cornec
14	Iversen & Ploug 2010	Lab	Vertical flow system	Mixed phytoplankton culture	Effect of previous cultures (14.1, 14.2, 14.3) particle type on sinking velocity compared via ANOVA	Type			0.56	<0.0001	185	Ex	Provided by E. Laurenceau-Cornec
15	Hill et al 1998	Glacier bay	In situ camera system	Turbid, meltwater discharge plume flocs	Floc camera assembly. Near bottom aggregates	Size	127	1.19	0.45	<0.0001	99	In	Supplementary material of Cael et al. (2020)
16.1	Iversen et al 2017	Southern Ocean	Vertical flow system	Lab generated FPs/houses	Incubated salp faecal pellets, intact	Size	207	1.12	0.88			Ex	Outputs provided from literature (Figure 5a)
16.2	Iversen et al 2017	Southern Ocean	Vertical flow system	Lab generated FPs/houses	Incubated salp faecal pellets, loose	Size	125	0.529	0.31			Ex	Outputs provided from literature (Figure 5a)
16.3	Iversen et al 2017	Southern Ocean	Vertical flow system	Lab generated FPs/houses	Incubated salp faecal pellets, empty	Size	34.3	1.67	0.36			Ex	Outputs provided from literature (Figure 5a)
17.1	Iversen & Ploug 2013 [15C]	Lab	Vertical flow system	Pure phytoplankton culture	S. costatum/marinoi	Size	78.3	0.819	0.25	<0.0001	113	Ex	Supplementary material of Cael et al. (2020)
17.2	Iversen & Ploug 2013 [4C]	Lab	Vertical flow system	Pure phytoplankton culture	S. costatum/marinoi	Size	25.9	1.52	0.8	<0.0001	74	Ex	Supplementary material of Cael et al. (2020)
18.1	Iversen & Robert 2015	Lab	Vertical flow system	Incubation of natural assemblages		Size	14.1	1.88	0.8	<0.0001	76	Ex	Provided by E. Laurenceau-Cornec// Supplementary material of Cael et al. (2020)
18.2	Iversen & Robert 2015	Lab	Vertical flow system	Incubation of natural assemblages	Smectite ballast added	Size	118	0.826	0.34	<0.0001	77	Ex	Provided by E. Laurenceau-Cornec// Supplementary material of Cael et al. (2020)
18	Iversen & Robert 2015	Lab	Vertical flow system	Incubation of natural assemblages	Comparison of sinking velocities of smectite ballasted particles and non-smectite ballasted particles, via ANOVA	Ballast			0.163	<0.0001	153	Ex	Provided by E. Laurenceau-Cornec// Supplementary material of Cael et al. (2020)
19	Kajihara 1971	Kuroshio	Settling column	Incubation of natural assemblages	Near bottom	Size	157	0.561	0.38	<0.0001	54	Ex	Provided by E. Laurenceau-Cornec
20.1	Laurenceau-Cornec et al 2015	Southern Ocean	Settling column	Incubation of natural assemblages		Size	92.4	-0.103	0	0.64	66	Ex	Provided by E. Laurenceau-Cornec
20.1	Laurenceau-Cornec et al 2015	Southern Ocean	Settling column	Incubation of natural assemblages	Linear regression, BSi:POC molar ratio vs Sinking velocity	Ballast			0	0.714	32	Ex	Provided by E. Laurenceau-Cornec// Table 1
20.1	Laurenceau-Cornec et al 2015	Southern Ocean	Settling column	Incubation of natural assemblages	Linear regression, aspect ratio (calculated as lmax/lmin) vs sinking velocity	Shape			0	0.96	64	Ex	Provided by E. Laurenceau-Cornec// Table 2
20.1	Laurenceau-Cornec et al 2015	Southern Ocean	Settling column	Incubation of natural assemblages	Linear regression, SV against % of aggregates that were Type 2 diatoms (see study)	Type			0.18	<0.01	32	Ex	Provided by E. Laurenceau-Cornec// Table 3
20.2	Laurenceau-Cornec et al 2015	Lab	Roller tank	Pure phytoplankton culture		Size	298	0.307	0.2	<0.001	59	Ex	Supplementary material of Cael et al. (2020)
21.1	Laurenceau-Cornec et al 2019	Lab	Roller tank	Mixed diatom culture		Size	294	0.303	0.17	<0.001	72	Ex	Provided by E. Laurenceau-Cornec
21.2	Laurenceau-Cornec et al 2019	Lab	Roller tank	Mixed diatom culture	Calcite ballast added	Size	566	949	0.6	<0.001	131	Ex	Provided by E. Laurenceau-Cornec
21	Laurenceau-Cornec et al 2019	Lab	Roller tank	Mixed diatom culture	Comparison of sinking velocities between aggregates with sinking velocities of aggregates without calcite ballast added, via ANOVA	Ballast			0.54	<0.0001	203	Ex	Provided by E. Laurenceau-Cornec
22.1	Engel et al 2009	Lab	Roller tank	Pure phytoplankton culture	Non-calcifying E. huxleyii	Size	1743	1.01	0.73	<0.0001	188	Ex	Provided by E. Laurenceau-Cornec
22.2	Engel et al 2009	Lab	Roller tank	Pure phytoplankton culture	Calcifying E. huxleyi	Size	2847	0.308	0.2433	<0.001	86	Ex	Provided by E. Laurenceau-Cornec
22.3	Engel et al 2009	Lab	Roller tank	Pure phytoplankton culture	Nitzschia closterium culture	Size	1143	0.394	0.36	<0.0001	249	Ex	Provided by E. Laurenceau-Cornec
22.4	Engel et al 2009	Coastal Baltic Sea	Roller tank	Incubation of natural assemblages	Diatom bloom	Size	788	0.771	0.45	<0.0001	211	Ex	Provided by E. Laurenceau-Cornec
22.5	Engel et al 2009	North Adriatic Sea	Roller tank	Incubation of natural assemblages	Diatom bloom	Size	309	0.337	0.2	<0.0001	85	Ex	Provided by E. Laurenceau-Cornec
23	Nowald et al 2009	Cape Blanc (Mauritania)	In situ column/chamber and photography	Natural aggregates	High ballast content, dust+ occolithophorid carbonate	Size	56.6	412	0.01	0.22	49	In	Provided by E. Laurenceau-Cornec
24	Shanks & Trent 1980	Monterey Bay (+NE Atl.)	Scuba	Natural aggregates		Size	63.6	0.0257	0	0.84	9	In	Supplementary material of Cael et al. (2020)
25.1	Small et al 1979	Ligurian Sea	Settling column	Natural faecal pellets	From mixed small copepods, collected during calm sea state	Size	702	1.12	0.37	<0.0001	206	Ex	Supplementary material of Cael et al. (2020)
25.2	Small et al 1979	Ligurian Sea	Settling column	Natural faecal pellets	From A. patersoni copepods collected from calm sea state	Size	1397	1.61	0.2	<0.0001	78	Ex	Supplementary material of Cael et al. (2020)
25.3	Fowler and Small 1972 [via Small et al 1979]	Ligurian Sea	Settling column	Natural faecal pellets	From freshly collected euphausiids	Size	1563	1.24	0.59	<0.0001	116	Ex	Supplementary material of Cael et al. (2020)
26	Smayda 1969	Naragansett Bay	Settling column	Natural faecal pellets		Size	9385	1.82	0.64	<0.0001	41	Ex	Supplementary material of Cael et al. (2020)
27	Syvitski et al 1995	Bedford Basin			Ommitted, riverine flocs
28.1	Van der Jagt et al 2018	Cape Blanc (Mauritania)	Vertical flow system	Incubation of natural assemblages	High deposition experiment, control treatment	Size	205	0.963	0.48	<0.001	22	Ex	Supplementary material of Cael et al. (2020)
28.2	Van der Jagt et al 2018	Cape Blanc (Mauritania)	Vertical flow system	Incubation of natural assemblages	Low deposition experiment, control treatment	Size	39.6	0.325	0.05	0.05	16	Ex	Supplementary material of Cael et al. (2020)
28.3	Van der Jagt et al 2018	Cape Blanc (Mauritania)	Vertical flow system	Incubation of natural assemblages	Scavenging experiment, control treatment	Size	246	0.88	0.58	<0.0001	19	Ex	Supplementary material of Cael et al. (2020)
28.4	Van der Jagt et al 2018	Cape Blanc (Mauritania)	Vertical flow system	Incubation of natural assemblages	High deposition experiment, dust added	Size	533	0.518	0.12	0.014	41	Ex	Supplementary material of Cael et al. (2020)
28.5	Van der Jagt et al 2018	Cape Blanc (Mauritania)	Vertical flow system	Incubation of natural assemblages	Low deposition experiment, dust added	Size	90.7	0.483	0.18	0.016	28	Ex	Supplementary material of Cael et al. (2020)
28.6	Van der Jagt et al 2018	Cape Blanc (Mauritania)	Vertical flow system	Incubation of natural assemblages	Scavenging experiment, dust added	Size	255	1.16	0.66	<.0001	16	Ex	Supplementary material of Cael et al. (2020)
28	Van der Jagt et al 2019	Cape Blanc (Mauritania)	Vertical flow system	Incubation of natural assemblages	Comparison of sinking velocities of particles from high dust addition treatments (28.1), low dust addition treatments (28.2), and control (no dust aded; 28.4 &28.5) treatents, via ANOVA	Ballast			0.44	<0.0001	106	Ex	Supplementary material of Cael et al. (2020)
30	Smayda 1970	Lab	Settling column	Mixed phytoplankton culture	cells, really	Size	3.39	1.3	0.74	<0.0001	36	Ex	Redigitized from Jouandet et al. (2011)
31	McDonnell & Buesseler 2010 [via Jouandet et al. (2011)]	W Antarctic Peninsula	Indirectly inferred (in size bins)	Natural aggregates	Gel sediment traps and in-situ photography	Size	88.7	0.171	0.03	0.14	44	In	Provided by E. Laurenceau-Cornec
32	Jouandet et al 2011	Southern Ocean	Indirectly inferred (in size bins)	Natural aggregates	Gel sediment traps and in-situ photography	Size	91.2	-0.313	0	0.38	28	In	Provided by E. Laurenceau-Cornec
33.1	Iversen & Lampitt, 2020	PAP Observatory	In situ column/chamber and photography	Natural aggregates		Size	133	0.151	0	0.22	156	In	Supplied by author (M. Iversen)
33.2	Iversen & Lampitt, 2020	PAP Observatory	In situ column/chamber and photography	Natural aggregates	Linear regression between particle sinking velocity andaspect ratio (AR). Aggregates measured AR and D measured in different order, so data are listed separately for these properties.	Shape			0	0.6	156	In	Supplied by author (M. Iversen)
34	Ploug et al 1999	Southern California Bight	Vertical flow system	Natural aggregates		Size	51.2	-0.628	0.02	0.31	11	Ex	Provided by E. Laurenceau-Cornec
35.1	Ploug et al 2008	Lab	Vertical flow system	Lab generated FPs/houses	FPs produced from Ehux diet.	Size	289	0.208	0	68	21	Ex	Provided by E. Laurenceau-Cornec
35.2	Ploug et al 2008	Lab	Vertical flow system	Lab generated FPs/houses	FPs produced from T. weissflogii diet.	Size	10.9	-1.09	0.02	0.25	18	Ex	Provided by E. Laurenceau-Cornec
35.3	Ploug et al 2008	Lab	Vertical flow system	Lab generated FPs/houses	FPs produced from Rhodomonas diet.	Size	7.78	-0.713	0.02	0.25	0.19	Ex	Provided by E. Laurenceau-Cornec
35	Ploug et al 2008	Lab	Vertical flow system	Lab generated FPs/houses	Comparison of sinking velocities of particles from three previous treatments containing different faecal pellet content (35.1, 35.2,35.3), via ANOVA	Type			0.34	<0.0001	57	Ex	Provided by E. Laurenceau-Cornec
36	Sternberg et al. 1999	Eureka, USA (Station S-60)	In situ column/chamber and photography	Natural particles	80% resuspemded aggregates; camera system placed on seabed	Size			0.61		70	In	Outputs provided from literature
37	Lombard & Kiorboe, 2010	Lab	Settling column	Lab generated FPs/houses	Settling column filmed with video camera. Appendicularians cultured to collect discarded houses	Size	6.4	1.036	0.73		16	Ex	Outputs provided from literature (Figure 1b)
38.1	Toullec et al. 2019	Lab	Roller tank	Pure phytoplankton culture	Ctrl experiment, C. neogracile	Size	73.9	0.774	0.33	<0.001	74	Ex	Redigitized from literature (Fig.3a;3c)
38.2	Toullec et al. 2019	Lab	Roller tank	Pure phytoplankton culture	Ctrl experiment, S. marinoi	Size	129	0.786	0.8	<0.001	47	Ex	Redigitized from literature (Fig.4a;4c)

## Sheet: Size
paper number	Paper	location	method	particle type	other notes	A	X	R2	p	n	In/Ex
1	Alldredge&Gottschalk, 1989	Santa Barbara Channel	Scuba	Natural aggregates	All diatom aggregates	8.68	0.94	0.25	0.04	14	In
2	Alldredge&Gottschalk, 1988	California Current	Scuba	Natural aggregates		47.1	0.249	0.19	<0.0001	76	In
3a	Azetsu-Scott & Johnson 1992 (via Cael et al., 2021)	Bedford Basin	Settling column	Incubation of natural assemblages		84.6	-0.164	0	0.75	13	Ex
3b	Azetsu-Scott & Johnson 1992 (via Cael et al., 2021)	Lab	Settling column	Pure diatom culture	Chaetoceros	20.8	0.812	0	0.33	15	Ex
4	Iversen et al 2010	Cape Blanc (Mauritania)	Vertical flow system	Incubation of natural assemblages	High ballast content	90.5	0.852	0.78	<0.0001	37	Ex
5	Belcher et al 2016 L&O (via Cael et al., 2021)	Southern Ocean	Vertical flow system	Natural faecal pellets		435	0.487	0.03	0.23	22	Ex
6	Belcher et al 2016 BGS (via Cael et al., 2021)	PAP	Vertical flow system	Natural aggregates		67.5	1.08	0.14	<0.0001	104	Ex
7	Carder et al 1982 Ommitted	Bahamas	Holographic velocimeter	Natural aggregates		1337	0.876	0.3	0.047	11	In
8.1	Cavan et al 2018	ETNP (Guatemala)	FlowCAM	Natural aggregates		3.26	0.529	0.15	<0.0001	418	Ex
8.2	Cavan et al 2018	ETNP (Guatemala)	FlowCAM	Natural faecal pellets		9.7	0.301	0.03	<0.0001	59	Ex
8.3	Cavan et al 2018	ETNP (Guatemala)	FlowCAM	Natural particles (all)		4.49	0.464	0.11	<0.0001	810	Ex
9	Deibel 1990 (via Cael et al., 2021)	South Atlantic Bight	Settling column	Lab-generated faecal pellts	Tunicate fecal pellets	341	0.97	0.72	<0.0001	36	Ex
10a	Diercks & Asper, 1997	Black Sea	MASCOT	Natural aggregates	In situ photography & sediment trap. Using MASCOT			0.0001		241	In
10b	Diercks & Asper, 1997	Gulf of Mexico	MASCOT	Natural aggregates	In situ photography & sediment trap. Using MASCOT			0.146		109	In
11.1	Engel & Schartau 1999	Lab	Roller tank	Pure phytoplankton culture	3 expts: different TEP levels via N starvation	1.89	0.55	0.68	<0.0001	139	Ex
11.2	Engel & Schartau 1999	Lab	Roller tank	Pure phytoplankton culture	3 expts: different TEP levels via N starvation	1.4	0.5	0.35	<0.001	112	Ex
11.3	Engel & Schartau 1999	Lab	Roller tank	Pure phytoplankton culture	3 expts: different TEP levels via N starvation				NS	74	Ex
12	Gibbs 1985				Ommitted, riverine and estuarine flocs
13	Chase 1979 // Kawana and Tanimoto 1979 [via Hawley 1982]	Buzzard's bay // Osaka bay	Settling column	Natural aggregates	Custom settling column. Redigitized to include just marine aggregates	532	1.03	0.33	<0.0001	396	Ex
14.1	Iversen & Ploug 2010	Lab	Vertical flow system	Pure phytoplankton culture	S costatum culture	60.7	0.63	0.65	<0.0001	63	Ex
14.2	Iversen & Ploug 2010	Lab	Vertical flow system	Pure phytoplankton culture	E hux culture	173	0.497	0.79	<0.0001	26	Ex
14.3	Iversen & Ploug 2010	Lab	Vertical flow system	Mixed phytoplankton culture	mix of diatoms & E hux	70.7	0.71	0.401	<0.0001	97	Ex
15	Hill et al 1998	Glacier bay	In situ photography	Turbid, meltwater discharge plume flocs	Floc camera assembly. Near bottom aggregates	127	1.19	0.45	<0.0001	99	In
16.1	Iversen et al 2017	Southern Ocean	Vertical flow system	Lab generated faecal pellets	Incubated salp faecal pellets, intact	207	1.12	0.88			Ex
16.2	Iversen et al 2017	Southern Ocean	Vertical flow system	Lab generated faecal pellets	Incubated salp faecal pellets, loose	125	0.529	0.31			Ex
16.3	Iversen et al 2017	Southern Ocean	Vertical flow system	Lab generated faecal pellets	Incubated salp faecal pellets, empty	34.3	1.67	0.36			Ex
17.1	Iversen & Ploug 2013 [15C]	Lab	Vertical flow system	Pure phytoplankton culture	S. costatum/marinoi	78.3	0.819	0.25	<0.0001	113	Ex
17.2	Iversen & Ploug 2013 [4C]	Lab	Vertical flow system	Pure phytoplankton culture	S. costatum/marinoi	25.9	1.52	0.8	<0.0001	74	Ex
18.1	Iversen & Robert 2015	Helgoland time series	Vertical flow system	Incubation of natural phytoplankton community		14.1	1.88	0.8	<0.0001	76	Ex
18.2	Iversen & Robert 2015	Lab	Vertical flow system	Incubation of natural assemblages	Smectite ballast added	118	0.826	0.34	<0.0001	77	Ex
19	Kajihara 1971	Kuroshio	Settling column	Incubation of natural assemblages	Near bottom	157	0.561	0.38	<0.0001	54	Ex
20.1	Laurenceau-Cornec et al 2015	Southern Ocean	Settling column	Incubation of natural assemblages		92.4	-0.103	0	0.64	66	Ex
20.2	Laurenceau-Cornec et al 2015	Lab	Roller tank	Diatom aggregates		298	0.307	0.2	<0.001	59	Ex
21.1	Laurenceau-Cornec et al 2019	Lab	Roller tank	Mixed diatom culture		294	0.303	0.17	<0.001	72	Ex
21.2	Laurenceau-Cornec et al 2019	Lab	Roller tank	Mixed diatom culture	Calcite ballast added	566	949	0.6	<0.001	131	Ex
22.1	Engel et al 2009	Lab	Roller tank	Pure phytoplankton culture	Non-calcifying E. huxleyii	1743	1.01	0.73	<0.0001	188	Ex
22.2	Engel et al 2009	Lab	Roller tank	Pure phytoplankton culture	Calcifying E. huxleyi	2847	0.308	0.2433	<0.001	86	Ex
22.3	Engel et al 2009	Lab	Roller tank	Pure phytoplankton culture	Nitzschia closterium culture	1143	0.394	0.36	<0.0001	249	Ex
22.4	Engel et al 2009	Coastal Baltic Sea	Roller tank	Incubation of natural assemblages	Diatom bloom	309	0.337	0.2	<0.0001	85	Ex
22.5	Engel et al 2009	North Adriatic Sea	Roller tank	Incubation of natural assemblages	Diatom bloom	788	0.771	0.45	<0.0001	211	Ex
23	Nowald et al 2009	Cape Blanc (Mauritania)	In situ settling chamber	Natural aggregates	High ballast content, dust+ occolithophorid carbonate	56.6	412	0.01	0.22	49	In
24	Shanks & Trent 1980	Monterey Bay (+NE Atl.)	Scuba	Natural aggregates		63.6	0.0257	0	0.84	9	In
25.1	Small et al 1979	Ligurian Sea	Settling column	Natural faecal pellets	From mixed small copepods, collected during calm sea state	702	1.12	0.37	<0.0001	206	Ex
25.2	Small et al 1979	Ligurian Sea	Settling column	Natural faecal pellets	From A. patersoni copepods collected from calm sea state	1397	1.61	0.2	<0.0001	78	Ex
25.3	Fowler and Small 1972 [via Small et al 1979]	Ligurian Sea	Settling column	Natural faecal pellets	From freshly collected euphausiids	1563	1.24	0.59	<0.0001	116	Ex
26	Smayda 1969	Naragansett Bay	Settling column	Natural faecal pellets		9385	1.82	0.64	<0.0001	41	Ex
27	Syvitski et al 1995	Bedford Basin			Ommitted, riverine flocs
28.1	Van der Jagt et al 2018	Cape Blanc (Mauritania)	Vertical flow system	Incubation of natural assemblages	High deposition experiment, control treatment	205	0.963	0.48	<0.001	22	Ex
28.2	Van der Jagt et al 2018	Cape Blanc (Mauritania)	Vertical flow system	Incubation of natural assemblages	Low deposition experiment, control treatment	39.6	0.325	0.05	0.05	16	Ex
28.3	Van der Jagt et al 2018	Cape Blanc (Mauritania)	Vertical flow system	Incubation of natural assemblages	Scavenging experiment, control treatment	246	0.88	0.58	<0.0001	19	Ex
28.4	Van der Jagt et al 2018	Cape Blanc (Mauritania)	Vertical flow system	Incubation of natural assemblages	High deposition experiment, dust added	533	0.518	0.12	0.014	41	Ex
28.5	Van der Jagt et al 2018	Cape Blanc (Mauritania)	Vertical flow system	Incubation of natural assemblages	Low deposition experiment, dust added	90.7	0.483	0.18	0.016	28	Ex
28.6	Van der Jagt et al 2018	Cape Blanc (Mauritania)	Vertical flow system	Incubation of natural assemblages	Scavenging experiment, dust added	255	1.16	0.66	<.0001	16	Ex
30	Smayda 1970 [redigitized via Jouandet et al 2011?]	Lab	Settling column	Aggregates	cells, really	3.39	1.3	0.74	<0.0001	36	Ex
31	McDonnell & Buesseler 2010 [via Jouandet et al. (2011)]	W Antarctic Peninsula	Indirectly inferred (in size bins)	Natural aggregates	Gel sediment traps and in-situ photography	88.7	0.171	0.03	0.14	44	In
32	Jouandet et al 2011	Southern Ocean	Indirectly inferred (in size bins)	Natural aggregates	Gel sediment traps and in-situ photography	91.2	-0.313	0	0.38	28	In
33	Iversen & Lampitt, 2020	PAP Observatory	In situ settlling column and camera	Natural aggregates		133	0.151	0	0.22	156	In
34	Ploug et al 1999	Southern California Bight	Vertical flow system	Natural aggregates		51.2	-0.628	0.02	0.31	11	Ex
35.1	Ploug et al 2008	Lab	Vertical flow system	Lab generated faecal pellets	Ehux FPs cultured	289	0.208	0	68	21	Ex
35.2	Ploug et al 2008	Lab	Vertical flow system	Lab generated faecal pellets	Weissflogii FPs cultured	10.9	-1.09	0.02	0.25	18	Ex
35.3	Ploug et al 2008	Lab	Vertical flow system	Lab generated faecal pellets	Rhod FPs cultured	7.78	-0.713	0.02	0.25	0.19	Ex
36	Sternberg et al. 1999	Eureka, USA (Station S-60)	In situ column/chamber and photography	Natural particles	80% resuspemded aggregates; camera system placed on seabed			0.61		70	In
37	Lombard & Kiorboe, 2010	Lab	Settling column	Lab generated FP/houses	Settling column filmed with video camera. Appendicularians cultured to collect discarded houses	6.4	1.036	0.73		16	Ex
38.1	Toullec et al. 2019	Lab	Roller tank	Pure phytoplankton culture	Ctrl experiment, C. neogracile	73.9	0.774	0.33	<0.001	74	Ex
38.2	Toullec et al. 2019	Lab	Roller tank	Pure phytoplankton culture	Ctrl experiment, S. marinoi	129	0.786	0.8	<0.001	47	Ex

## Sheet: Ballast
Paper number	citation	location	method	particle type	other notes	Parameters measured	R2	p	n	In/Ex
18	Iversen & Robert 2015	Lab	Vertical flow system	Incubation of natural assemblages	Comparison of smectite ballasted vs non-smectite ballasted	Ballast	0.163	<0.0001	153	Ex
20.1	Laurenceau-Cornec et al 2015	Southern Ocean	Settling column	Incubation of natural assemblages	Linear regression, BSi:POC molar ratio vs Sinking velocity	Ballast	0	0.714	32	Ex
21	Laurenceau-Cornec et al 2019	Lab	Roller tank	Mixed diatom culture	Comparison between aggregates with and without calcite ballast added	Ballast	0.54	<0.0001	203	Ex
28	Van der Jagt et al 2018	Cape Blanc (Mauritania)	Vertical flow system	Incubation of natural assemblages	ANOVA comparison of high (28.1), low (28.2) and control (28.4 &28.5) dust addition treatents	Ballst	0.44	<0.0001	106	Ex

## Sheet: Type
paper number	citation	location	method	particle type	other notes	Parameters measured	R2	p	n	In/Ex
8	Cavan et al 2018	ETNP (Guatemala)	FlowCAM	Natural particles (all)	ANOVA	Type	0.03	<0.01	763	Ex
14	Iversen & Ploug, 2010	Lab	Vertical flow system	Mixed phytoplankton cultures	All previous cultures grouped, comparison via ANOVA	Type	0.56	<0.0001	185	Ex
20.1	Laurenceau-Cornec et al 2015	Southern Ocean	Settling column	Incubation of natural assemblages	Linear regression, SV against % of Type 2 diatoms	Type	0.18	<0.01	32	Ex
35	Ploug et al 2008	Lab	Vertical flow system	Lab generated faecal pellets	Comparison of above treatments	Type	0.34	<0.0001	57	Ex

## Sheet: Shape
paper number	citation	location	method	particle type	other notes	Parameters measured	R2	p	n	In/Ex
20.1	Laurenceau-Cornec et al 2015	Southern Ocean	Settling column	Incubation of natural assemblages	Linear regression, aspect ratio vs Sinking velocity	Shape	0	0.96	64	Ex
33	Iversen & Lampitt, 2020	PAP Observatory	In situ settlling column and camera	Natural aggregates	Aspect ratio vs SV linear regression. AR and D measured on different aggregates. ARSV correponds to sinking velocities matched to Aspect ratio. SV does not correspond with AR, nor does D correspond to ARSV.	Shape	0	0.6	156	In
