# Supplementary material for: In Situ Particle Measurements Deemphasize the Role of Size in Governing the Sinking Velocity of Marine Particles
Source: Geophys Res Lett. 2022 Nov 2;49(21):e2022GL099563. doi: 10.1029/2022GL099563 (PMC9786660; doi:10.1029/2022GL099563)
Supplement: Supplementary file 3 — Table S2 [file GRL-49-e2022GL099563-s004.xlsx]

## Sheet: Characteristics measured
		Parameter
		Size	Ballast	Taxonomic composition/Particle type	Chemical composition	Shape	Dry weight	Porosity	Fractal dimension	Density	Sinking velocity	Total	References
Study type	Method														0: No useful information about particle characteristic
In situ measurement	Scuba photography	2-3 8% measurement error; shortest and longest axes measurable from photographs. 3D shape assumed.	0 Not measurable without additional ex situ analysis.	1-2 Broad level description of particle type possible, detailed taxonomic anlysis not possible without microscopic anlysis ex situ.	0 Not measurable without additional ex situ analysis.	2-3 Two of three dimensions discernible, near symmetry about prolate axis in most comet-shaped aggregates	0 Not measurable without additional ex situ analysis.	0 Not measurable without additional ex situ analysis on dry weight and volume	1-2 1 (D1) and 2 (D2) dimensional fractal dimensions may be estimated from image analysis. D3 may be assumed to be equal to D2 in some cases, but not directly measurable	0 Not measurable without additional ex situ analysis.	2-3 Capable of measuring sinking velocity of particles, but only for particles >2mm, visible and at depths accessible to divers to divers. Cannot inform on sv of deeper particles	8 to 13	Alldredge & Gotschalk (1988; 1989); Engel & Schartau et al. (1999); Kilps et al. (1994); Laurenceau-Cornec et al. (2015); Shanks & Trent (1980); Trent et al. (1978)		1: Low degree of information about particle characteristic
In situ measurement	In situ column/chamber and photography/video	2-3 8% measurement error; shortest and longest axes measurable from photographs. 3D shape assumed.	0 Not measurable without additional ex situ analysis.	1-2 Broad level taxonomic analysis possible.	0 Not measurable without additional ex situ analysis.	2-3 Longest and shortest axes identifiable, aspect ratio/floc form factor calculable.	0 Not measurable without additional ex situ analysis.	0 Not measurable without additional ex situ analysis on dry weight and volume	1-2 1 (D1) and 2 (D2) dimensional fractal dimensions may be estimated from image analysis. D3 may be assumed to be equal to D2 in some cases, but not directly measurable	0 Not measurable without additional ex situ analysis.	3-4 Replicate measurements of a particle's sinking velocity can be made at depths unattainable by divers, for particles on order of 10s um in diameter. Possible to account for turbulence and ambient water movement through tracking suspended particle movement (though this is time consuming)	9 to 14	Diercks & Asper (1997); Engel & Schartau et al. (1999); Kilps et al. (1994); Laurenceau-Cornec et al. (2015); Nowald et al. (2009); Smith & Friedrichs (2015); Syvitski et al. (1995)		2: Moderate degree of information about particle characteristic
In situ measurement	In situ camera system	2-3 9% measurement error when measured at front/back of illuminated light field (I&L, 2020)	0 Not measurable without additional ex situ analysis.	1-2 Broad level taxonomic analysis possible.	0 Not measurable without additional ex situ analysis.	2-3 Longest and shortest axes identifiable, various shape descriptors calculable.	0 Not measurable without additional ex situ analysis.	0-1 Not measurable without additional ex situ analysis on dry weight and volume. Estimates possible for some back-lit systems using particle intensity	1-2 1 (D1) and 2 (D2) dimensional fractal dimensions may be estimated from image analysis. D3 may be assumed to be equal to D2 in some cases, but not directly measurable	0 Not measurable without additional ex situ analysis.	3-4 Replicate measurements of a particle's sinking velocity can be made at depths unattainable by divers, for particles on order of 10s um in diameter. Particle precession/orienttaion during sinking may be observed	9 to 15	Bach et al. (2012); Engel & Schartau et al. (1999); Iversen & Lampitt (2020); Kilps et al. (1994); Laurenceau-Cornec et al. (2015)		3: High degree of inormation on particle characteristic
In situ measurement	Holographic velocimeter	2 Geometric cross-section of particles down to 15um resolution.	0 Not measurable without additional ex situ analysis.	0-1 Particle composition not discernible from particle cross-section alone	0 Not measurable without additional ex situ analysis.	2 Longest and shortest axes identifiable in plane of vision	0 Not measurable without additional ex situ analysis.	0 Not measurable without additional ex situ analysis.	1-2 1 (D1) and 2 (D2) dimensional fractal dimensions may be estimated from image analysis. D3 may be assumed to be equal to D2 in some cases, but not directly measurable	0 Not measurable without additional ex situ analysis.	1-2 Sinking velocity measured for particles in the upper 30m under calm wave conditions without anyone harmonic motion influencing sinking velocity measurments. Unclear if functions in severe surface conditions	6 to 9	Carder et al. (1982); Engel & Schartau et al. (1999); Kilps et al. (1994); Laurenceau-Cornec et al. (2015)		4: Complete and comprehensive measurements of particle characteristic can be accurately made.
In situ measurement (indirectly inferred)	Gel sediment traps + in situ cameras	2-3 ESD can be calculated from viewing a particle in one plane; may kead to error if particle asymmetries. Some error introduced through variability in pixels/mm throughout images`.	0-1 Bulk ballast content of particles can be measured from additional trap tubes, but this is a bulk measurement, not for individual particles. Picking individual aggregates from gel not practical	3 Systematic microscopic analysis of particles embedded in gel traps provides detailed information on particle composition	0-1 Bulk chemical composition of particles can be measured from additional trap tubes, but this is a bulk measurement, not for individual particles. Picking individual aggregates from gel not practical	2-3 Longest and shortest axes identifiable, various shape descriptors calculable from in situ camera images. Detailed inspection of particle shape possible under microscope, but this cannot be related to sinking velocity.	0-1 Bulk measurements possible from additional trap tubes	0 Not measurable without additional ex situ analysis.	1-2 1 (D1) and 2 (D2) dimensional fractal dimensions may be estimated from image analysis. D3 may be assumed to be equal to D2 in some cases, but not directly measurable	0-1 Bulk measurements possible from additional trap tubes	1-2 Bulk sinking velocities within particle size bins can be back-calculated using flux and concentrations size distributions, but this method does not calculate velocities for individual aggregates. Potentil undertrapping by sediment traps may influence calculated sinking velocities in size bins.	9 to 17	Baker et al. (2020); Durkin et al. (2015); Engel & Schartau et al. (1999); Jouandet et al. (2011); Kilps et al. (1994); Laurenceau-Cornec et al. (2015); McDonnell & Buesseler (2010)
Incubation ex situ	Vertical flow system & Settling column (Cultures/Incubation of field samples)	3-4 Aggregates may be turned to measure them in three dimensions using dissection microscopy, and even calculate volume (assuming shape)	3-4 Ballast may be estimated through volume-specific dry mass,excess density, and solid matter density, or through direct measurements of chemical composition. Additionally, ballast content of incubations can be deliberately altered to experimentally test effects.	3-4 Culturing different phytoplankton types/generating FPs in lab can be used to experimentally test the effect of particle type. Microscopy may be used to study taxonomic comosition of particles.	3-4 POC and PON measurable (precision +- 0.3%); TEP measurable semiquantitatively, BSi	3 Length of all three aggregate particle axes may be measured, with replicate measurements.	3 Individual aggregate dry and wet mass measurable.	1-2 Calculable from dry weight and solid matter density (measured), and particle volume (estimated from axis measurements, assuming shape).	2 with in situ methods through image analysis, D3 may additionally be ground truthed or measured through measurements of cell size, aggregate size, and cells per aggregate	2 Measurable using density gradient using multiple dilutions.	2 Local flow velocity can vary by 20% compared with average through chamber, and sv of non spherical diatom aggreagtes has been seen to be on average underestimated by 20% // Settling column: Repeat measurements may not be possible with fragile particles as multiple collections via pipette may damage these particles. Care must be taken to avoid wall effects. In both cases, differences in salinity…	25 to 30	Engel & Schartau et al. (1999); Francis & Passow (2020); Iversen & Ploug (2010;2013); Kilps et al. (1994); Laurenceau-Cornec et al. (2015); Ploug et al. (2008; 2010)
Incubation ex situ	Roller tank (Cultures/Incubation of field samples)	3-4 Only two dimensions measurable in roller tank; further measurements (allowing volume calculation) can be made optically however by allowing aggregates to settle to bottom of roller tanks after velocity has been measured	3-4 Ballast may be estimated through volume-specific dry mass,excess density, and solid matter density, or through direct measurements of chemical composition. Additionally, ballast content of incubations can be deliberately altered to experimentally test effects.	3-4 Culturing different phytoplankton types/generating FPs in lab can be used to experimentally test the effect of particle type. Microscopy may be used to study taxonomic comosition of particles.	3-4 POC and PON measurable (precision +- 0.3%); TEP measurable semiquantitatively, BSi	3 Length of all three aggregate particle axes may be measured, with replicate measurements.	3 Individual aggregate dry and wet mass measurable.	1-2 Calculable from dry weight and solid matter density (measured), and particle volume (estimated from axis measurements, assuming shape).	2 with in situ methods through image analysis, D3 may additionally be ground truthed or measured through measurements of cell size, aggregate size, and cells per aggregate	2 Unclear, though presumably measurable using the same technique as for vertical flow systems	3 Two point method has high uncertainties but orbital method allows non-invasive measurment without needs to move aggregates between systems, avoiding need for pore waters to equilibrate salinity and temperature between aggregate pore and bulk waters.	26 to 31	Engel & Schartau (1999); Francis & Passow (2020); Kilps et al. (1994); Laurenceau-Cornec et al. (2015); Ploug et al. (2010)

## Sheet: Realism
		Total	References
Study type	Method
In situ measurement	Scuba photography	2-3 Single particle images taken without movement of camera avoids alteration of highly fragile particles observed during camera movement or to capture particles for ex situ incubations. However, relationships observed may only exist for the subcategories of particles visible to divers, and may not hold true to other aggregate types	Alldredge & Gotschalk (1988; 1989); Shanks & Trent (1980); Trent et al. (1978)			0: Particle characteristics measured and relationships with sinking velocity are not at all representative of natural marine particles in situ
In situ measurement	In situ column/chamber and photography	2-3 Diversity of particles types imaged, avoids alteration of particles through removal for ex situ analysis, though turbulence caused by opening/closing chambers, moving apparatus, shear from currents can considerably alter sinking velocities. May be accounted for through tracking movement of suspended particles.	Diercks & Asper (1997); Nowald et al. (2009)			1: Particle characteristics measured and relationships with sinking velocity are somewhat representative of natural marine particles in situ
In situ measurement	In situ camera system	3 Diversity of particles types imaged, avoids alteration of particles through removal for ex situ analysis. Water column unrestricted in contrast to chambers/ setlling columns. However, some shear and turbulence may still be caused by movement of apparatus (sampling can be arranged to sample when device stable).	Lampitt & Iversen (2020);			2: Particle characteristics measured and relationships with sinking velocity are moderatey realistic and representative of natural marine particles in situ
In situ measurement	Holographic velocimeter	2 Unclear, likely similar in situ chamber with photographic methods, yet tracking of suspended particle movements not possible due to frequency of holograms	Carder et al. (1982)			3: Particle characteristics measured and relationships with sinking velocity are highly realistic and representative of natural marine particles in situ
In situ measurement (indirectly inferred)	Gel sediment traps + in situ cameras	2-3 Diversity of particles types imaged, gel traps avoid combining particles prior to removal for ex situ analysis. However, some shear and turbulence may still be caused by current flow over the apparatus, influencing particles.	Baker et al. (2020); Durkin et al. (2015); Jouandet et al. (2011); McDonnell & Buesseler (2010)			4: Particle characteristics measured and relationships with sinking velocity are "completely" realistic and representative of natural marine particles in situ (no alteration)
Incubation ex situ	Vertical flow system & Settling column	1 Particles generated ex situ far more homogenous than heterogenous marine particles ex situ. Incubation of field samples may be more varied, but aggregates formed under incubation will be more similar in terms of age and conditions formed than marine particle pools. Removal of particles from marine environment also alters structure of most fragile marine particles. Additional transfer relative t…	Alldredge & Gotschalk (1988); Iversen & Ploug (2010; 2013); Ploug et al. (2008; 2010)
Incubation ex situ	Roller tank	1-2 As for vertical flow systems, though providing slightly more realistic measurement of sinking velocity, avoiding changing pore water properties. Permits a less disruptive method of sv measurement than above, reducing disruption to aggregates formed during incubations. However, most fragile natural aggregates still likely to have been altered during collection, anyhow.	Engel & Schartau (1999); Ploug et al. (2010)
