# Supplementary material for: In Situ Particle Measurements Deemphasize the Role of Size in Governing the Sinking Velocity of Marine Particles
Source: Geophys Res Lett. 2022 Nov 2;49(21):e2022GL099563. doi: 10.1029/2022GL099563 (PMC9786660; doi:10.1029/2022GL099563)
Supplement: Supplementary file 4 — Data Set S1 [file GRL-49-e2022GL099563-s003.xlsx]

## Sheet: README
This sheet contains all data collected for analysis in this study. Where studies have been ommitted from the analysis, an explanation is given. Where notation for paper number is given in the from XX (XX.X), numbers in brackets (eg XX.X) indicate a subset of data from a study for which a size-sinking velocity relationship was examined. Numbers outside brackets (eg XX) occur where sinking velocity…

## Sheet: Raw data
Study number	ESD (mm)	SV (m/d)	Type	Ballast	Aspect ratio	Ommitted from analysis
1	7.67476	48.3663
1	12.8084	49.3427
1	13.3768	60.4929
1	12.8755	127.977
1	12.5888	183.455
1	12.9811	168.02
1	14.4645	95.1531
1	14.8157	86.8719
1	18.0383	102.257
1	19.3781	110.081
1	17.3269	149.011
1	16.8012	159.049
1	17.7043	196.238
1	25.4771	159.312
2	0.348974	45.6504
2	0.499649	57.5058
2	0.787802	86.9907
2	1.0463	65.0391
2	1.17699	56.4261
2	1.11833	37.0729
2	0.998234	29.0453
2	1.57887	53.294
2	1.579	50.6542
2	1.41405	44.3788
2	1.5959	42.7641
2	1.72174	45.6119
2	2.04642	45.0106
2	2.0896	41.0786
2	2.16375	33.7543
2	3.11284	19.1195
2	5.43027	16.543
2	3.97495	31.1494
2	3.36628	39.0735
2	3.01373	40.9636
2	3.01304	47.0656
2	2.87054	49.5146
2	2.86999	55.5574
2	2.42291	57.4558
2	2.32436	59.835
2	2.25249	72.3273
2	2.08718	82.5302
2	2.08696	88.0155
2	2.07249	90.7387
2	2.21291	95.1546
2	2.30621	104.982
2	1.98771	109.31
2	2.67644	85.9875
2	2.41325	79.5305
2	2.58625	73.082
2	2.96979	69.2424
2	3.18247	66.2672
2	3.61857	46.2888
2	4.25553	53.1978
2	4.67161	53.0258
2	4.78671	48.2303
2	4.90372	49.2223
2	4.51209	59.6958
2	4.0813	65.6233
2	3.69234	64.293
2	4.31281	69.7545
2	4.58996	65.8583
2	4.09427	77.7327
2	4.57184	89.0256
2	5.0017	86.9522
2	5.26678	96.9135
2	4.69877	103.687
2	4.16164	138.249
2	5.70142	106.929
2	6.52225	122.883
2	5.4001	59.3097
2	5.9492	55.622
2	6.6905	56.5825
2	6.80834	50.6006
2	7.71056	48.4307
2	7.40231	32.5838
2	9.06824	54.1716
2	8.17293	65.2525
2	12.7679	49.8008
2	13.6763	62.0712
2	14.8497	89.1928
2	14.4433	95.4395
2	12.66	129.424
2	12.8302	170.858
2	12.7403	184.073
2	17.5047	199.761
2	16.9162	161.917
2	17.574	148.278
2	25.6959	158.229
2	19.2344	112.338
2	17.4635	103.202
3.1	0.466	65.7
3.1	0.466	132
3.1	0.528	54.2
3.1	0.584	85.5
3.1	0.708	243
3.1	0.898	252
3.1	0.878	51
3.1	1.04	26
3.1	1.3	36
3.1	1.33	89.8
3.1	1.26	111
3.1	1.15	110
3.1	1.18	126
3.2	0.908	9.38
3.2	1.25	11.5
3.2	1.26	13.8
3.2	1.08	14.6
3.2	1.29	17.9
3.2	2.25	17.5
3.2	1.81	19.8
3.2	0.95	20.7
3.2	1.21	23.4
3.2	1.46	24.8
3.2	1.37	29.4
3.2	2.1	50.4
3.2	1.49	81.5
3.2	1.09	96.5
3.2	1.53	133
4	0.757	101
4	0.886	90.9
4	1.13	132
4	1.13	103
4	1.2	123
4	1.27	99.7
4	1.32	92.4
4	1.32	104
4	1.32	136
4	1.43	139
4	1.43	139
4	1.43	138
4	1.51	71.9
4	1.8	142
4	1.8	119
4	2.1	136
4	2.1	132
4	2.26	142
4	2.26	217
4	2.4	128
4	2.4	151
4	2.4	290
4	2.44	158
4	2.59	207
4	2.85	208
4	2.85	208
4	3.19	239
4	3.26	176
4	3.47	349
4	3.59	318
4	3.82	384
4	3.97	373
4	4.33	466
4	4.43	260
4	5.18	396
4	5.25	396
4	5.26	346
5	0.33	337
5	0.456	312
5	0.459	176
5	0.514	249
5	0.519	209
5	0.549	342
5	0.515	438
5	0.506	560
5	0.575	487
5	0.602	422
5	0.627	425
5	0.636	442
5	0.657	362
5	0.683	356
5	0.678	333
5	0.705	402
5	0.709	663
5	0.853	390
5	0.644	260
5	0.604	223
5	0.582	223
5	0.587	183
6	0.143	3.55
6	0.318	4.28
6	0.346	7.42
6	0.359	10
6	0.408	10.9
6	0.337	12.6
6	0.359	12.3
6	0.382	13.9
6	0.416	14.4
6	0.47	9.27
6	0.489	10.1
6	0.491	8.97
6	0.542	10.8
6	0.527	11.7
6	0.51	12.4
6	0.596	12.1
6	0.585	14
6	0.626	15.5
6	0.613	16.4
6	0.732	10.6
6	0.762	17.9
6	0.724	20.7
6	0.749	32.5
6	0.722	32.5
6	0.818	35.9
6	0.801	50.3
6	0.946	62.8
6	1.04	64.9
6	1.1	136
6	1.05	151
6	0.816	81.4
6	0.803	104
6	0.786	323
6	0.604	392
6	0.483	984
6	0.491	232
6	0.517	179
6	0.636	259
6	0.566	118
6	0.472	173
6	0.463	113
6	0.295	77.3
6	0.275	47.8
6	0.293	37.7
6	0.31	32.6
6	0.295	26.1
6	0.267	18.8
6	0.346	21.8
6	0.331	59.7
6	0.369	55.2
6	0.393	50.5
6	0.404	43.6
6	0.378	38.1
6	0.372	37.3
6	0.363	33.7
6	0.5	52.1
6	0.658	58.2
6	0.632	56.3
6	0.638	50.9
6	0.688	45
6	0.668	33.6
6	0.656	33.6
6	0.643	30.7
6	0.623	38.9
6	0.577	42.1
6	0.57	38.1
6	0.53	42.6
6	0.54	45.6
6	0.572	21.5
6	0.572	23
6	0.566	24.6
6	0.574	28.8
6	0.559	32.2
6	0.553	28.4
6	0.551	26.9
6	0.53	26
6	0.508	21
6	0.498	17.6
6	0.431	17
6	0.427	17.6
6	0.438	19.7
6	0.433	19
6	0.41	18.2
6	0.41	19
6	0.393	19
6	0.397	22
6	0.423	24.3
6	0.423	22.8
6	0.448	21.5
6	0.47	22.2
6	0.453	23.8
6	0.493	25.4
6	0.485	29.4
6	0.472	32.9
6	0.446	30.4
6	0.431	30.5
6	0.391	28.5
6	0.376	24.9
6	0.519	31.8
6	0.508	35.2
6	0.521	34
6	0.532	29.8
6	0.51	29.8
6	0.523	29.8
7	0.0217	16.3
7	0.0167	18.2
7	0.0341	35.2
7	0.026	41.6
7	0.0185	48.1
7	0.0249	57.5
7	0.0196	68.1
7	0.0198	80.6
7	0.0227	93
7	0.101	196
8 (8.1)	0.16755	9.8	agg
8 (8.1)	0.19478	13.66	agg
8 (8.1)	0.1525	20.97	agg
8 (8.1)	0.33077	21.9	agg
8 (8.1)	0.21473	25.67	agg
8 (8.1)	0.13304	31.68	agg
8 (8.1)	0.89905	62.04	agg
8 (8.1)	0.34761	744.47	agg
8 (8.1)	0.17369	8.32	agg
8 (8.1)	0.17001	14.18	agg
8 (8.1)	0.22231	14.74	agg
8 (8.1)	0.16064	15.51	agg
8 (8.1)	0.19971	17.73	agg
8 (8.1)	0.16391	28.09	agg
8 (8.1)	0.41335	42.54	agg
8 (8.1)	0.85107	48.03	agg
8 (8.1)	1.05082	74.45	agg
8 (8.1)	0.59005	78.37	agg
8 (8.1)	1.91947	135.36	agg
8 (8.1)	1.79142	297.79	agg
8 (8.1)	0.12653	297.79	agg
8 (8.1)	0.14579	9.42	agg
8 (8.1)	0.12687	15.19	agg
8 (8.1)	0.13508	15.84	agg
8 (8.1)	0.12987	16.92	agg
8 (8.1)	0.17807	31.68	agg
8 (8.1)	0.53872	114.53	agg
8 (8.1)	0.12966	372.24	agg
8 (8.1)	0.15057	19.59	agg
8 (8.1)	0.27707	25.24	agg
8 (8.1)	0.30482	25.67	agg
8 (8.1)	0.11767	27.57	agg
8 (8.1)	0.27872	33.84	agg
8 (8.1)	0.26998	35.45	agg
8 (8.1)	0.38344	48.03	agg
8 (8.1)	0.34344	57.27	agg
8 (8.1)	0.13565	82.72	agg
8 (8.1)	0.43722	106.35	agg
8 (8.1)	0.18066	32.37	agg
8 (8.1)	0.12982	32.37	agg
8 (8.1)	0.25721	45.12	agg
8 (8.1)	0.2513	62.04	agg
8 (8.1)	0.21539	148.89	agg
8 (8.1)	0.2012	496.31	agg
8 (8.1)	0.26236	496.31	agg
8 (8.1)	0.13025	62.04	agg
8 (8.1)	0.23242	67.68	agg
8 (8.1)	0.32895	87.58	agg
8 (8.1)	0.39907	99.26	agg
8 (8.1)	0.46609	106.35	agg
8 (8.1)	0.55124	114.53	agg
8 (8.1)	0.12991	114.53	agg
8 (8.1)	1.03383	114.53	agg
8 (8.1)	1.93072	148.89	agg
8 (8.1)	0.32047	372.24	agg
8 (8.1)	0.12166	37.22	agg
8 (8.1)	0.1616	41.36	agg
8 (8.1)	0.23867	43.79	agg
8 (8.1)	0.16019	49.63	agg
8 (8.1)	0.27961	59.56	agg
8 (8.1)	0.2363	64.74	agg
8 (8.1)	0.32723	67.68	agg
8 (8.1)	0.53575	114.53	agg
8 (8.1)	1.53954	124.08	agg
8 (8.1)	0.50633	124.08	agg
8 (8.1)	0.55594	124.08	agg
8 (8.1)	0.42446	135.36	agg
8 (8.1)	0.29182	135.36	agg
8 (8.1)	0.76511	135.36	agg
8 (8.1)	1.05645	148.89	agg
8 (8.1)	0.52871	148.89	agg
8 (8.1)	0.53819	148.89	agg
8 (8.1)	0.78927	165.44	agg
8 (8.1)	1.14596	165.44	agg
8 (8.1)	0.60967	165.44	agg
8 (8.1)	0.71048	165.44	agg
8 (8.1)	1.92188	248.16	agg
8 (8.1)	1.08634	248.16	agg
8 (8.1)	0.48815	248.16	agg
8 (8.1)	0.24329	248.16	agg
8 (8.1)	0.39246	297.79	agg
8 (8.1)	1.5056	372.24	agg
8 (8.1)	1.72823	744.47	agg
8 (8.1)	0.59258	744.47	agg
8 (8.1)	0.26389	15.04	agg
8 (8.1)	0.25214	20.68	agg
8 (8.1)	0.10238	40.24	agg
8 (8.1)	0.55401	53.18	agg
8 (8.1)	0.27476	57.27	agg
8 (8.1)	0.12182	62.04	agg
8 (8.1)	1.01044	114.53	agg
8 (8.1)	1.25702	114.53	agg
8 (8.1)	0.35918	135.36	agg
8 (8.1)	0.38755	148.89	agg
8 (8.1)	1.25702	212.71	agg
8 (8.1)	0.76766	248.16	agg
8 (8.1)	0.20463	11.91	agg
8 (8.1)	0.24862	29.19	agg
8 (8.1)	0.18788	57.27	agg
8 (8.1)	0.39785	74.45	agg
8 (8.1)	0.81359	74.45	agg
8 (8.1)	0.22429	106.35	agg
8 (8.1)	0.39313	114.53	agg
8 (8.1)	1.17488	124.08	agg
8 (8.1)	0.20059	135.36	agg
8 (8.1)	0.49944	186.12	agg
8 (8.1)	0.34371	212.71	agg
8 (8.1)	0.22206	212.71	agg
8 (8.1)	0.10994	297.79	agg
8 (8.1)	0.85172	297.79	agg
8 (8.1)	1.091	372.24	agg
8 (8.1)	0.64461	496.31	agg
8 (8.1)	0.86896	496.31	agg
8 (8.1)	0.7354	595.58	agg
8 (8.1)	0.20705	17.31	agg
8 (8.1)	0.18359	19.59	agg
8 (8.1)	0.12271	21.9	agg
8 (8.1)	0.26313	24.41	agg
8 (8.1)	0.30395	28.09	agg
8 (8.1)	0.33856	30.39	agg
8 (8.1)	0.27038	33.84	agg
8 (8.1)	0.20838	36.32	agg
8 (8.1)	0.18074	49.63	agg
8 (8.1)	0.39051	57.27	agg
8 (8.1)	0.38066	57.27	agg
8 (8.1)	0.28471	57.27	agg
8 (8.1)	0.25776	59.56	agg
8 (8.1)	0.25432	62.04	agg
8 (8.1)	0.24807	62.04	agg
8 (8.1)	0.46885	64.74	agg
8 (8.1)	0.38491	67.68	agg
8 (8.1)	0.186	70.9	agg
8 (8.1)	0.40869	74.45	agg
8 (8.1)	0.66243	93.06	agg
8 (8.1)	1.21631	114.53	agg
8 (8.1)	0.58525	135.36	agg
8 (8.1)	0.78189	165.44	agg
8 (8.1)	0.49328	186.12	agg
8 (8.1)	0.57386	186.12	agg
8 (8.1)	0.25431	297.79	agg
8 (8.1)	0.28921	297.79	agg
8 (8.1)	0.26359	297.79	agg
8 (8.1)	0.27254	496.31	agg
8 (8.1)	0.41964	496.31	agg
8 (8.1)	0.17464	496.31	agg
8 (8.1)	0.9075	496.31	agg
8 (8.1)	1.81622	595.58	agg
8 (8.1)	0.40987	744.47	agg
8 (8.1)	0.2941	13.41	agg
8 (8.1)	0.17121	18.85	agg
8 (8.1)	0.18871	19.09	agg
8 (8.1)	0.25999	19.34	agg
8 (8.1)	0.5896	26.59	agg
8 (8.1)	0.1059	31.68	agg
8 (8.1)	0.282	43.79	agg
8 (8.1)	0.20016	51.34	agg
8 (8.1)	1.04738	57.27	agg
8 (8.1)	0.1799	59.56	agg
8 (8.1)	0.63232	64.74	agg
8 (8.1)	0.14649	70.9	agg
8 (8.1)	0.20088	70.9	agg
8 (8.1)	0.22293	78.37	agg
8 (8.1)	0.93075	82.72	agg
8 (8.1)	0.73997	93.06	agg
8 (8.1)	0.22243	186.12	agg
8 (8.1)	0.23011	248.16	agg
8 (8.1)	0.1889	248.16	agg
8 (8.1)	0.17531	297.79	agg
8 (8.1)	0.14801	372.24	agg
8 (8.1)	0.69979	496.31	agg
8 (8.1)	0.19525	496.31	agg
8 (8.1)	0.15719	496.31	agg
8 (8.1)	0.12025	9.61	agg
8 (8.1)	0.16308	22.22	agg
8 (8.1)	0.2707	22.56	agg
8 (8.1)	0.24758	25.67	agg
8 (8.1)	0.32109	28.09	agg
8 (8.1)	0.32912	48.03	agg
8 (8.1)	1.17748	48.03	agg
8 (8.1)	2.424	49.63	agg
8 (8.1)	0.42768	49.63	agg
8 (8.1)	0.41494	51.34	agg
8 (8.1)	0.2022	53.18	agg
8 (8.1)	0.18845	78.37	agg
8 (8.1)	1.46033	78.37	agg
8 (8.1)	0.50405	82.72	agg
8 (8.1)	0.87173	93.06	agg
8 (8.1)	0.19324	93.06	agg
8 (8.1)	0.53217	114.53	agg
8 (8.1)	0.14784	212.71	agg
8 (8.1)	1.13432	212.71	agg
8 (8.1)	1.11933	744.47	agg
8 (8.1)	0.32285	9.36	agg
8 (8.1)	0.3801	9.48	agg
8 (8.1)	0.27817	12.01	agg
8 (8.1)	0.29209	15.67	agg
8 (8.1)	0.20333	17.52	agg
8 (8.1)	0.24628	18.61	agg
8 (8.1)	0.11876	18.85	agg
8 (8.1)	0.17538	19.34	agg
8 (8.1)	0.20009	22.56	agg
8 (8.1)	0.55779	31.02	agg
8 (8.1)	0.28264	33.09	agg
8 (8.1)	0.15429	51.34	agg
8 (8.1)	0.31271	57.27	agg
8 (8.1)	0.85307	114.53	agg
8 (8.1)	0.28822	186.12	agg
8 (8.1)	0.19786	248.16	agg
8 (8.1)	0.27652	297.79	agg
8 (8.1)	0.16559	744.47	agg
8 (8.1)	0.15758	18.16	agg
8 (8.1)	0.1249	19.59	agg
8 (8.1)	0.13512	25.24	agg
8 (8.1)	0.23689	26.59	agg
8 (8.1)	0.03205	33.84	agg
8 (8.1)	0.23103	39.18	agg
8 (8.1)	0.24672	40.24	agg
8 (8.1)	0.40478	40.24	agg
8 (8.1)	0.19827	41.36	agg
8 (8.1)	0.35298	41.36	agg
8 (8.1)	0.4075	42.54	agg
8 (8.1)	0.18591	43.79	agg
8 (8.1)	0.33527	45.12	agg
8 (8.1)	0.3747	53.18	agg
8 (8.1)	0.36713	64.74	agg
8 (8.1)	0.8707	124.08	agg
8 (8.1)	0.36198	124.08	agg
8 (8.1)	1.15923	165.44	agg
8 (8.1)	0.12617	165.44	agg
8 (8.1)	0.69016	186.12	agg
8 (8.1)	0.68217	212.71	agg
8 (8.1)	0.33527	248.16	agg
8 (8.1)	0.59188	297.79	agg
8 (8.1)	0.62719	297.79	agg
8 (8.1)	0.48125	496.31	agg
8 (8.1)	0.61204	496.31	agg
8 (8.1)	0.10524	11.28	agg
8 (8.1)	0.31972	16.92	agg
8 (8.1)	0.1489	19.09	agg
8 (8.1)	0.73313	25.67	agg
8 (8.1)	0.33695	33.09	agg
8 (8.1)	0.27673	33.84	agg
8 (8.1)	0.23612	35.45	agg
8 (8.1)	0.29978	42.54	agg
8 (8.1)	0.30446	42.54	agg
8 (8.1)	1.20477	59.56	agg
8 (8.1)	0.26345	59.56	agg
8 (8.1)	0.48882	62.04	agg
8 (8.1)	0.26539	62.04	agg
8 (8.1)	0.22903	67.68	agg
8 (8.1)	0.13544	70.9	agg
8 (8.1)	0.18352	70.9	agg
8 (8.1)	0.13145	78.37	agg
8 (8.1)	0.59945	114.53	agg
8 (8.1)	0.9742	114.53	agg
8 (8.1)	0.29957	212.71	agg
8 (8.1)	1.22193	372.24	agg
8 (8.1)	0.117	5.3	agg
8 (8.1)	0.109	13.18	agg
8 (8.1)	0.19709	24.82	agg
8 (8.1)	0.21379	36.32	agg
8 (8.1)	0.13328	39.18	agg
8 (8.1)	0.1966	41.36	agg
8 (8.1)	0.14392	64.74	agg
8 (8.1)	0.48685	67.68	agg
8 (8.1)	0.14892	70.9	agg
8 (8.1)	0.29357	70.9	agg
8 (8.1)	0.43435	70.9	agg
8 (8.1)	1.25759	74.45	agg
8 (8.1)	0.34964	74.45	agg
8 (8.1)	1.68178	87.58	agg
8 (8.1)	0.76546	93.06	agg
8 (8.1)	0.20805	99.26	agg
8 (8.1)	0.72925	124.08	agg
8 (8.1)	0.39412	165.44	agg
8 (8.1)	0.15052	24.41	agg
8 (8.1)	0.57619	42.54	agg
8 (8.1)	0.77614	48.03	agg
8 (8.1)	0.8063	53.18	agg
8 (8.1)	0.76553	62.04	agg
8 (8.1)	0.36431	106.35	agg
8 (8.1)	0.50191	135.36	agg
8 (8.1)	0.27569	8.41	agg
8 (8.1)	0.40636	10.34	agg
8 (8.1)	0.14192	11.28	agg
8 (8.1)	0.1617	16.01	agg
8 (8.1)	0.12307	19.09	agg
8 (8.1)	0.22215	19.34	agg
8 (8.1)	0.22371	19.34	agg
8 (8.1)	0.13882	20.4	agg
8 (8.1)	0.43617	28.09	agg
8 (8.1)	0.27682	42.54	agg
8 (8.1)	0.17777	53.18	agg
8 (8.1)	0.75495	62.04	agg
8 (8.1)	0.63012	87.58	agg
8 (8.1)	0.29289	99.26	agg
8 (8.1)	0.77938	248.16	agg
8 (8.1)	0.24849	372.24	agg
8 (8.1)	0.2492	35.45	agg
8 (8.1)	0.17775	62.04	agg
8 (8.1)	0.21319	67.68	agg
8 (8.1)	0.62641	82.72	agg
8 (8.1)	0.13446	87.58	agg
8 (8.1)	0.43384	99.26	agg
8 (8.1)	0.92862	106.35	agg
8 (8.1)	0.24382	106.35	agg
8 (8.1)	0.62317	114.53	agg
8 (8.1)	0.75857	124.08	agg
8 (8.1)	0.81597	135.36	agg
8 (8.1)	1.54315	148.89	agg
8 (8.1)	0.65835	148.89	agg
8 (8.1)	0.46354	148.89	agg
8 (8.1)	0.27947	186.12	agg
8 (8.1)	0.58693	212.71	agg
8 (8.1)	0.91885	297.79	agg
8 (8.1)	0.13153	372.24	agg
8 (8.1)	0.64896	15.84	agg
8 (8.1)	0.22655	16.01	agg
8 (8.1)	0.12885	16.73	agg
8 (8.1)	0.13591	18.16	agg
8 (8.1)	0.22727	28.09	agg
8 (8.1)	0.16504	28.63	agg
8 (8.1)	0.95209	35.45	agg
8 (8.1)	0.22747	36.32	agg
8 (8.1)	1.28239	42.54	agg
8 (8.1)	0.42954	42.54	agg
8 (8.1)	0.57974	48.03	agg
8 (8.1)	0.75359	57.27	agg
8 (8.1)	0.19645	59.56	agg
8 (8.1)	0.36038	62.04	agg
8 (8.1)	0.25383	74.45	agg
8 (8.1)	0.38642	93.06	agg
8 (8.1)	0.39131	114.53	agg
8 (8.1)	0.27797	148.89	agg
8 (8.1)	1.2748	186.12	agg
8 (8.1)	0.94189	248.16	agg
8 (8.1)	0.1843	11.63	agg
8 (8.1)	0.17861	15.67	agg
8 (8.1)	0.46395	18.85	agg
8 (8.1)	0.37894	24.41	agg
8 (8.1)	0.37732	25.24	agg
8 (8.1)	0.13606	33.09	agg
8 (8.1)	0.29738	36.32	agg
8 (8.1)	0.83543	40.24	agg
8 (8.1)	0.46325	42.54	agg
8 (8.1)	0.29989	43.79	agg
8 (8.1)	0.64132	67.68	agg
8 (8.1)	1.32125	70.9	agg
8 (8.1)	0.28283	78.37	agg
8 (8.1)	1.37349	82.72	agg
8 (8.1)	0.18632	87.58	agg
8 (8.1)	1.08907	124.08	agg
8 (8.1)	0.77417	165.44	agg
8 (8.1)	0.75014	212.71	agg
8 (8.1)	0.3058	212.71	agg
8 (8.1)	0.54796	49.63	agg
8 (8.1)	0.66733	53.18	agg
8 (8.1)	0.17003	55.15	agg
8 (8.1)	0.39892	67.68	agg
8 (8.1)	0.11482	93.06	agg
8 (8.1)	0.52148	99.26	agg
8 (8.1)	1.15284	114.53	agg
8 (8.1)	0.67878	124.08	agg
8 (8.1)	1.08009	135.36	agg
8 (8.1)	0.76448	135.36	agg
8 (8.1)	1.19166	297.79	agg
8 (8.1)	0.16703	297.79	agg
8 (8.1)	0.20529	18.61	agg
8 (8.1)	0.44131	27.57	agg
8 (8.1)	0.36574	64.74	agg
8 (8.1)	0.47941	67.68	agg
8 (8.1)	0.18265	67.68	agg
8 (8.1)	0.25013	70.9	agg
8 (8.1)	1.10891	74.45	agg
8 (8.1)	0.23358	87.58	agg
8 (8.1)	2.25087	106.35	agg
8 (8.1)	0.25246	106.35	agg
8 (8.1)	1.32676	114.53	agg
8 (8.1)	1.71243	124.08	agg
8 (8.1)	0.15471	148.89	agg
8 (8.1)	0.14981	165.44	agg
8 (8.1)	0.78843	186.12	agg
8 (8.1)	0.53692	212.71	agg
8 (8.1)	0.90031	212.71	agg
8 (8.1)	1.10908	248.16	agg
8 (8.1)	0.13685	297.79	agg
8 (8.1)	0.86885	496.31	agg
8 (8.1)	0.22739	49.63	agg
8 (8.1)	0.53429	51.34	agg
8 (8.1)	0.67269	55.15	agg
8 (8.1)	0.48342	55.15	agg
8 (8.1)	0.35497	55.15	agg
8 (8.1)	0.22531	57.27	agg
8 (8.1)	1.17512	82.72	agg
8 (8.1)	0.58283	82.72	agg
8 (8.1)	0.17433	18.61	agg
8 (8.1)	0.21512	33.84	agg
8 (8.1)	0.88977	53.18	agg
8 (8.1)	0.46152	55.15	agg
8 (8.1)	0.7687	70.9	agg
8 (8.1)	0.62565	74.45	agg
8 (8.1)	0.2617	74.45	agg
8 (8.1)	0.12268	135.36	agg
8 (8.1)	1.09385	165.44	agg
8 (8.1)	0.28463	297.79	agg
8 (8.1)	1.6216	25.24	agg
8 (8.1)	0.10718	32.37	agg
8 (8.1)	0.19836	33.84	agg
8 (8.1)	0.39988	34.63	agg
8 (8.1)	0.4506	35.45	agg
8 (8.1)	0.21955	49.63	agg
8 (8.1)	0.6859	78.37	agg
8 (8.1)	0.61139	148.89	agg
8 (8.1)	0.38555	165.44	agg
8 (8.1)	0.39361	186.12	agg
8 (8.1)	0.11804	212.71	agg
8 (8.1)	0.1961	248.16	agg
8 (8.1)	0.18502	372.24	agg
8	0.43385	55.15	copepod
8	0.66368	106.35	copepod
8	0.28721	67.68	copepod
8	0.77993	78.37	copepod
8	0.53104	41.36	copepod
8	0.43686	64.74	copepod
8	0.52549	744.47	copepod
8	0.69177	46.53	copepod
8	1.0853	124.08	copepod
8	0.46127	496.31	copepod
8	0.56417	27.57	copepod
8	0.2887	20.12	copepod
8	0.23764	57.27	copepod
8	0.24431	67.68	copepod
8	0.31549	78.37	copepod
8	0.42264	45.12	copepod
8	1.85648	46.53	copepod
8	0.65318	496.31	copepod
8	0.97068	372.24	copepod
8	0.38608	16.92	copepod
8	0.19252	9.73	exo
8	0.45884	496.31	exo
8	1.19285	106.35	exo
8	0.29082	99.26	exo
8	0.37204	148.89	exo
8	0.21002	248.16	exo
8	0.11979	35.45	exo
8	0.21456	55.15	exo
8	1.33641	99.26	exo
8	0.5463	22.22	exo
8	0.28177	78.37	exo
8	0.15072	6.15	exo
8	0.28627	19.85	exo
8	0.10837	53.18	exo
8	0.89193	20.4	exo
8	0.28505	18.85	exo
8	0.46504	48.03	exo
8 (8.2)	0.28398	25.67	fp
8 (8.2)	0.28761	17.31	fp
8 (8.2)	0.17463	17.52	fp
8 (8.2)	0.10661	9.54	fp
8 (8.2)	0.40386	51.34	fp
8 (8.2)	0.42389	53.18	fp
8 (8.2)	0.33833	41.36	fp
8 (8.2)	0.49555	43.79	fp
8 (8.2)	0.317	114.53	fp
8 (8.2)	0.25699	212.71	fp
8 (8.2)	0.17721	78.37	fp
8 (8.2)	0.12648	135.36	fp
8 (8.2)	0.133	148.89	fp
8 (8.2)	0.26435	29.19	fp
8 (8.2)	0.42809	42.54	fp
8 (8.2)	0.22737	29.78	fp
8 (8.2)	0.12559	106.35	fp
8 (8.2)	0.16795	20.12	fp
8 (8.2)	0.26087	49.63	fp
8 (8.2)	0.47995	74.45	fp
8 (8.2)	0.25256	496.31	fp
8 (8.2)	0.14067	28.09	fp
8 (8.2)	0.60471	62.04	fp
8 (8.2)	0.2442	8.97	fp
8 (8.2)	0.14289	9.31	fp
8 (8.2)	0.18479	31.02	fp
8 (8.2)	0.27915	37.22	fp
8 (8.2)	0.18195	48.03	fp
8 (8.2)	0.25619	40.24	fp
8 (8.2)	0.35208	41.36	fp
8 (8.2)	0.29339	45.12	fp
8 (8.2)	0.19492	67.68	fp
8 (8.2)	0.38198	33.84	fp
8 (8.2)	0.23471	51.34	fp
8 (8.2)	0.64269	59.56	fp
8 (8.2)	0.65981	74.45	fp
8 (8.2)	0.50007	297.79	fp
8 (8.2)	0.79696	24.41	fp
8 (8.2)	0.31279	64.74	fp
8 (8.2)	0.36048	114.53	fp
8 (8.2)	0.45645	148.89	fp
8 (8.2)	0.11694	17.31	fp
8 (8.2)	0.18837	212.71	fp
8 (8.2)	0.15939	49.63	fp
8 (8.2)	0.44912	27.57	fp
8 (8.2)	0.25215	57.27	fp
8 (8.2)	0.34703	78.37	fp
8 (8.2)	0.23074	87.58	fp
8 (8.2)	0.13294	31.02	fp
8 (8.2)	0.33903	53.18	fp
8 (8.2)	0.12647	78.37	fp
8 (8.2)	0.34683	82.72	fp
8 (8.2)	0.5543	99.26	fp
8 (8.2)	0.75252	106.35	fp
8 (8.2)	0.50839	106.35	fp
8 (8.2)	1.45981	124.08	fp
8 (8.2)	0.68589	74.45	fp
8 (8.2)	1.42626	32.37	fp
8 (8.2)	0.24602	39.18	fp
8 (8.2)	0.15049	43.79	fp
8 (8.2)	0.24917	93.06	fp
8	1.23306	78.37	LZA
8	0.8775	124.08	LZA
8	1.12852	165.44	LZA
8	0.45988	744.47	LZA
8	0.31314	35.45	LZA
8	0.27219	64.74	LZA
8	1.1216	114.53	LZA
8	0.60215	124.08	LZA
8	0.64552	212.71	LZA
8	0.83649	43.79	LZA
8	0.83295	74.45	LZA
8	1.03121	186.12	LZA
8	0.70743	82.72	LZA
8	0.45371	87.58	LZA
8	0.45366	124.08	LZA
8	0.84557	297.79	LZA
8	0.29493	62.04	LZA
8	0.21363	62.04	LZA
8	0.14672	99.26	LZA
8	0.37146	114.53	LZA
8	0.60571	248.16	LZA
8	0.16402	15.35	LZA
8	0.43661	32.37	LZA
8	0.39224	51.34	LZA
8	0.3855	53.18	LZA
8	0.38805	67.68	LZA
8	0.25339	67.68	LZA
8	1.14634	87.58	LZA
8	0.84946	165.44	LZA
8	0.37052	212.71	LZA
8	1.3681	496.31	LZA
8	0.33151	21.58	LZA
8	0.45547	67.68	LZA
8	0.60726	78.37	LZA
8	0.57082	106.35	LZA
8	0.65901	212.71	LZA
8	0.76509	372.24	LZA
8	0.7399	595.58	LZA
8	0.35086	27.07	LZA
8	0.42167	31.68	LZA
8	0.54898	48.03	LZA
8	0.49197	49.63	LZA
8	0.71919	62.04	LZA
8	0.67429	70.9	LZA
8	0.6744	70.9	LZA
8	0.74501	82.72	LZA
8	0.73438	87.58	LZA
8	0.50893	87.58	LZA
8	0.61425	106.35	LZA
8	0.17278	124.08	LZA
8	0.62973	165.44	LZA
8	1.00636	186.12	LZA
8	0.8467	212.71	LZA
8	1.05342	248.16	LZA
8	0.43448	15.19	LZA
8	0.28337	99.26	LZA
8	0.4278	27.07	LZA
8	0.40243	35.45	LZA
8	0.49759	24.82	LZA
8	0.58181	51.34	LZA
8	0.29262	67.68	LZA
8	0.26831	99.26	LZA
8	0.23489	35.45	LZA
8	0.51431	42.54	LZA
8	0.14443	46.53	LZA
8	0.29193	51.34	LZA
8	0.45977	57.27	LZA
8	0.47776	114.53	LZA
8	0.1442	70.9	LZA
8	1.01194	33.09	LZA
8	0.52771	62.04	LZA
8	2.1573	74.45	LZA
8	2.40337	212.71	LZA
8	0.71572	106.35	LZA
8	0.63884	212.71	LZA
8	1.03354	744.47	LZA
8	0.48627	20.12	LZA
8	0.55051	41.36	LZA
8	0.37456	62.04	LZA
8	0.27388	62.04	LZA
8	0.72995	106.35	LZA
8	0.68271	135.36	LZA
8	0.30014	248.16	LZA
8	0.9163	87.58	LZA
8	0.18318	87.58	LZA
8	0.89602	124.08	LZA
8	0.33335	124.08	LZA
8	1.33122	186.12	LZA
8	0.73525	248.16	LZA
8	0.978	59.56	LZA
8	0.22309	165.44	LZA
8	0.33838	33.09	LZA
8	1.97475	45.12	LZA
8	0.45334	53.18	LZA
8	0.17382	55.15	LZA
8	1.76059	57.27	LZA
8	0.69424	59.56	LZA
8	0.36746	67.68	LZA
8	0.48839	74.45	LZA
8	1.45834	78.37	LZA
8	1.53901	148.89	LZA
8	0.99933	212.71	LZA
8	1.12719	248.16	LZA
8	0.79757	31.02	LZA
8	0.29103	41.36	LZA
8	1.6354	46.53	LZA
8	1.34806	70.9	LZA
8	0.58302	106.35	LZA
8	1.87351	372.24	LZA
8	0.37358	36.32	LZA
8	0.58412	62.04	LZA
8	0.57267	82.72	LZA
8	0.24134	87.58	misc
8	0.17641	22.91	misc
8	0.21013	33.09	misc
8	0.67113	124.08	misc
8	0.12916	74.45	misc
8	0.19334	186.12	misc
8	0.14301	45.12	misc
8	0.14556	74.45	misc
8	0.44552	28.09	misc
8	0.89748	496.31	misc
8	0.27963	12.2	misc
8	0.14087	67.68	misc
8	0.16632	186.12	misc
8	0.24256	32.37	misc
8	0.1861	99.26	misc
8	0.16575	23.26	NA
8	0.16735	24.82	NA
8	0.16319	62.04	NA
8	1.283	297.79	NA
8	0.8502	372.24	NA
8	0.33898	99.26	NA
8	0.29696	297.79	NA
8	0.46083	74.45	NA
8	0.46346	124.08	NA
8	0.24729	48.03	NA
8	0.38945	10.41	NA
8	0.16525	87.58	NA
8	0.95891	99.26	NA
8	0.78565	165.44	NA
8	0.10407	7.96	NA
8	0.40535	11.82	NA
8	0.58809	53.18	NA
8	0.2506	496.31	NA
8	0.75276	59.56	NA
8	1.07086	70.9	NA
8	0.44554	29.78	NA
8	0.14494	59.56	NA
8	0.11902	82.72	NA
8	0.12419	135.36	NA
8	0.1528	186.12	NA
8	0.46686	248.16	NA
8	0.53662	67.68	NA
8	0.4562	48.03	NA
8	0.25725	67.68	NA
8	0.16016	15.84	NA
8	0.27863	8.76	NA
8	0.28477	78.37	NA
8	0.34089	67.68	NA
8	0.23701	64.74	NA
8	0.57563	74.45	NA
8	0.11379	7.64	NA
8	0.41122	31.02	plank
8	0.46662	10.87	plank
8	0.47692	16.18	plank
8	0.46548	18.85	plank
8	0.46345	20.68	plank
8	0.48974	67.68	plank
8	0.45182	165.44	plank
8	0.88286	78.37	plank
8	0.12108	17.73	plank
8	0.14889	48.03	plank
8	0.26938	78.37	plank
8	0.26617	496.31	plant
8	0.87134	16.18	plant
8	0.61472	186.12	plant
8	0.61832	21.58	plant
8	1.67238	31.68	plant
8	0.11466	6	plant
8	1.16448	148.89	plant
8	0.46079	37.22	plant
8	0.26417	12.84	plant
8	0.89723	27.07	plant
8	0.3759	41.36	plant
8	1.05931	29.78	plant
8	0.4053	45.12	plant
8	1.04255	62.04	plant
8	0.33996	24.02	plant
8	0.63253	25.24	plant
8	0.2465	10.95	plant
8	0.70364	13.92	plant
8	0.26032	124.08	plant
8	0.16505	106.35	plant
8	0.2745	148.89	plant
8	0.6424	12.62	plant
8	0.67099	124.08	plant
8	0.67431	27.07	plant
8	0.71316	165.44	plant
8	1.13207	87.58	plant
8	0.29271	36.32	plant
8	0.41407	15.35	plant
8	0.79441	87.58	plant
8	0.56908	212.71	plant
8	0.16876	39.18	plant
8	0.34939	46.53	plant
8	0.54753	93.06	plant
8	1.25903	124.08	pollen
8	0.71346	186.12	pollen
8	0.4038	297.79	pollen
8	0.19969	212.71	pollen
8	0.1902	99.26	pteropod
8	0.56732	744.47	pteropod
8	0.16555	48.03	pteropod
8	0.22356	496.31	pteropod
8	0.44069	82.72	pteropod
8	0.11462	51.34	pteropod
8	0.80665	744.47	pteropod
8	0.21611	28.09	salp
8	0.21088	186.12	salp
8	0.38743	49.63	salp
8	0.12602	27.57	salp
8	0.37883	51.34	salp
8	0.44513	744.47	salp
8	0.92	17.31	salp
8	0.6523	496.31	salp
8	0.17322	25.24	salp
8	1.78558	28.09	salp
8	0.41862	26.59	salp
8	0.69825	24.82	SZA
8	0.45692	55.15	SZA
8	0.57225	744.47	SZA
8	0.26421	34.63	SZA
8	0.26605	64.74	SZA
8	0.44335	744.47	SZA
8	0.6504	48.03	SZA
8	0.2277	20.4	SZA
8	0.48644	43.79	SZA
8	0.39334	248.16	SZA
8	0.43525	744.47	SZA
8	0.59431	70.9	SZA
8	0.47836	87.58	SZA
8	0.25523	25.24	SZA
8	0.18504	114.53	SZA
8	0.24872	372.24	SZA
8	0.18437	33.84	SZA
8	0.24328	62.04	SZA
8	0.70994	99.26	SZA
8	0.31773	48.03	SZA
8	0.25086	114.53	SZA
8	0.19741	7.88	SZA
8	0.38278	22.22	SZA
8	0.26003	23.63	SZA
8	0.27088	212.71	SZA
8	0.52683	297.79	SZA
8	0.12221	33.84	SZA
8	0.14574	148.89	SZA
8	0.75615	99.26	SZA
8	0.19354	42.54	SZA
8	0.52419	57.27	SZA
8	0.29028	78.37	SZA
8	0.50571	34.63	SZA
8	0.26363	11.2	SZA
8	0.46534	34.63	SZA
8	0.28049	49.63	SZA
8	0.26018	7.44	SZA
8	0.33727	55.15	SZA
8	0.62125	93.06	SZA
8	0.12874	99.26	SZA
8	0.40134	114.53	SZA
8	1.81389	165.44	SZA
8	0.3984	248.16	SZA
8	0.92882	74.45	SZA
8	0.39779	82.72	SZA
8	0.73601	212.71	SZA
8	0.13033	67.68	SZA
8	0.16544	135.36	SZA
8	0.35974	93.06	SZA
8	0.29342	35.45	SZA
8	0.2513	186.118	SZA
8	0.13452	57.27	SZA
8	0.65818	82.72	SZA
8	0.52417	43.79	zoo
8	0.11056	14.89	zoo
8	0.32324	496.31	zoo
8	0.12402	48.03	zoo
8	0.6187	29.78	zoo
8	0.51518	62.04	zoo
8	0.14726	62.04	zoo
8	0.19612	16.01	zoo
8	0.19609	31.68	zoo
8	0.14139	59.56	zoo
8	0.28879	106.35	zoo
8	1.74717	51.34	zoo
9	0.182	85.6
9	0.218	87.6
9	0.216	68.3
9	0.217	75.3
9	0.258	58.8
9	0.262	78.3
9	0.262	78.3
9	0.217	87.6
9	0.261	111
9	0.249	104
9	0.297	93.7
9	0.29	98.9
9	0.288	160
9	0.838	411
9	0.621	273
9	0.62	221
9	0.579	209
9	0.524	216
9	0.516	208
9	0.473	156
9	0.586	174
9	0.53	115
9	0.511	109
9	0.371	137
9	0.345	134
9	0.342	158
9	0.348	110
9	0.348	110
9	0.324	97.4
9	0.331	107
9	0.333	103
9	0.337	97.4
9	0.337	116
9	0.338	126
9	0.335	137
9	0.336	146
10.1	Outputs provided from literature	Outputs provided from literature
10.2	Outputs provided from literature	Outputs provided from literature
11.1	Outputs provided from literature	Outputs provided from literature
11.2	Outputs provided from literature	Outputs provided from literature
11.3	Outputs provided from literature	Outputs provided from literature
12	0.0193464	11.9953				Not marine aggregates (riverine & estuarine flocs)
12	0.0239008	11.4863				Not marine aggregates (riverine & estuarine flocs)
12	0.0241755	13.7411				Not marine aggregates (riverine & estuarine flocs)
12	0.0286957	13.7014				Not marine aggregates (riverine & estuarine flocs)
12	0.0312635	16.1558				Not marine aggregates (riverine & estuarine flocs)
12	0.0299521	17.3165				Not marine aggregates (riverine & estuarine flocs)
12	0.0419594	17.9277				Not marine aggregates (riverine & estuarine flocs)
12	0.045714	20.5963				Not marine aggregates (riverine & estuarine flocs)
12	0.0474437	23.8682				Not marine aggregates (riverine & estuarine flocs)
12	0.0522832	24.854				Not marine aggregates (riverine & estuarine flocs)
12	0.0606567	25.0705				Not marine aggregates (riverine & estuarine flocs)
12	0.0636752	30.1658				Not marine aggregates (riverine & estuarine flocs)
12	0.0777712	29.3062				Not marine aggregates (riverine & estuarine flocs)
12	0.0952595	35.1606				Not marine aggregates (riverine & estuarine flocs)
12	0.108328	45.6089				Not marine aggregates (riverine & estuarine flocs)
12	0.141294	46.676				Not marine aggregates (riverine & estuarine flocs)
12	0.178592	63.7804				Not marine aggregates (riverine & estuarine flocs)
12	0.188553	70.3678				Not marine aggregates (riverine & estuarine flocs)
12	0.219377	75.8607				Not marine aggregates (riverine & estuarine flocs)
12	0.228329	70.7758				Not marine aggregates (riverine & estuarine flocs)
13	0.0862088	64.1408
13	0.0679205	57.013
13	0.06707	54.7641
13	0.0670016	54.7645
13	0.0813225	46.3163
13	0.0763514	37.6266
13	0.0812832	32.9709
13	0.085572	26.243
13	0.0813323	26.3275
13	0.0758398	35.1385
13	0.0742819	31.1144
13	0.0513597	56.3994
13	0.0559745	53.6436
13	0.0746256	15.6907
13	0.0742862	26.2506
13	0.0693122	27.7037
13	0.0693529	30.7877
13	0.0656838	32.6482
13	0.0633827	34.5006
13	0.0662293	22.1464
13	0.0675283	16.9191
13	0.0621419	13.0363
13	0.062228	19.5604
13	0.0612115	20.2782
13	0.0621648	25.1362
13	0.0601672	24.0804
13	0.0581776	23.6177
13	0.0561367	24.4602
13	0.0558417	28.0208
13	0.0592384	31.4409
13	0.0592548	32.6864
13	0.05694	38.6908
13	0.0568134	39.4626
13	0.0593855	16.6708
13	0.059185	17.0279
13	0.059178	16.4941
13	0.0412179	54.9767
13	0.0446997	54.4816
13	0.0438391	51.4617
13	0.0520662	47.7354
13	0.0489533	45.0848
13	0.0459068	47.4754
13	0.047415	42.5434
13	0.0465934	42.4889
13	0.0263095	55.1838
13	0.0262735	52.4556
13	0.0241251	50.333
13	0.0297647	52.6721
13	0.0371782	49.4845
13	0.0357775	47.0016
13	0.040492	46.6178
13	0.0375952	44.7962
13	0.0351943	44.2767
13	0.0254625	48.0118
13	0.0242912	47.3663
13	0.0272935	46.8147
13	0.0272935	46.8147
13	0.0298311	47.3335
13	0.030372	46.8558
13	0.0296677	45.3178
13	0.0292639	40.6344
13	0.0274204	40.8826
13	0.0251798	42.1414
13	0.0250423	42.0829
13	0.0250423	42.0829
13	0.0250423	42.0829
13	0.0250423	42.0829
13	0.0250423	42.0829
13	0.0250423	42.0829
13	0.0250423	42.0829
13	0.0251114	42.1419
13	0.0259611	44.3314
13	0.024925	43.5665
13	0.0243755	43.3918
13	0.0224605	43.4032
13	0.0227845	42.037
13	0.0210266	43.5896
13	0.0211895	40.3857
13	0.0211746	39.2588
13	0.0239757	39.005
13	0.0240913	37.4028
13	0.0268923	37.1489
13	0.0308412	35.7613
13	0.0541944	32.7757
13	0.0521129	30.5341
13	0.0484462	32.5725
13	0.0495674	29.4223
13	0.047011	27.4801
13	0.053431	21.5699
13	0.0500789	21.5305
13	0.0503493	21.2916
13	0.0521244	21.0438
13	0.0521772	19.8572
13	0.0511341	18.5585
13	0.0491585	19.1634
13	0.0561185	12.7162
13	0.0531248	13.9202
13	0.0521266	10.8418
13	0.0521141	9.89288
13	0.050103	12.9891
13	0.0501124	13.7008
13	0.0501218	14.4126
13	0.0470889	12.6511
13	0.0470889	12.6511
13	0.0470655	10.8718
13	0.0450011	9.93507
13	0.0437946	6.62065
13	0.042227	7.04514
13	0.043083	9.70919
13	0.0420852	11.8504
13	0.0451259	14.2049
13	0.0441109	15.0413
13	0.0431053	16.5895
13	0.0410621	17.254
13	0.0410488	16.2458
13	0.04207	15.8838
13	0.0410914	14.2882
13	0.0410718	12.8054
13	0.0424452	13.2125
13	0.0421787	13.7479
13	0.0419098	14.1054
13	0.0382063	13.3563
13	0.0380199	14.7809
13	0.0390607	15.9017
13	0.0380481	16.916
13	0.0413772	20.3958
13	0.0431445	19.5549
13	0.0436311	20.1452
13	0.0461699	25.9429
13	0.0456353	26.8951
13	0.0441072	25.1247
13	0.043431	25.7219
13	0.0409931	27.5751
13	0.0394908	27.7619
13	0.037133	30.5043
13	0.0373155	28.7832
13	0.0370286	27.7765
13	0.0371364	25.5813
13	0.0384218	24.506
13	0.0372584	24.4536
13	0.0364259	23.5688
13	0.037091	22.1413
13	0.0391483	22.5443
13	0.039529	20.2881
13	0.0390455	19.9351
13	0.0363445	17.4006
13	0.0363578	18.4089
13	0.0360252	19.1226
13	0.0339906	20.4396
13	0.0400814	10.3201
13	0.0400224	11.0322
13	0.0389464	33.1627
13	0.0360684	32.7646
13	0.014375	31.9442
13	0.0156635	31.1062
13	0.0169732	31.8695
13	0.0181816	30.1422
13	0.0201572	29.5374
13	0.0213676	33.1483
13	0.0231474	33.2564
13	0.0254036	33.1837
13	0.0240885	32.0052
13	0.022293	30.711
13	0.0266757	31.1002
13	0.0280655	32.7527
13	0.0276883	30.0858
13	0.0311026	29.6504
13	0.0346426	28.3838
13	0.0348384	27.6709
13	0.0329203	27.445
13	0.0336483	25.602
13	0.0316782	26.622
13	0.0314621	25.7929
13	0.0330054	23.5298
13	0.031199	21.4052
13	0.0292375	23.0776
13	0.0289349	20.8848
13	0.0277257	22.5528
13	0.0291359	25.7473
13	0.0293512	26.5172
13	0.0274566	28.0706
13	0.0271861	28.3094
13	0.0263716	28.7888
13	0.0221281	28.5767
13	0.0230715	27.5034
13	0.0237554	27.4994
13	0.0241627	27.2597
13	0.0244992	26.8425
13	0.0204804	28.1119
13	0.021287	27.0395
13	0.0213476	26.446
13	0.0177368	27.5351
13	0.020578	25.1457
13	0.0199468	23.9631
13	0.0196607	23.0158
13	0.0176444	20.5366
13	0.0164141	20.6032
13	0.0235373	21.332
13	0.0222733	18.8483
13	0.0252174	19.0681
13	0.0256058	17.405
13	0.0257969	16.3362
13	0.0276436	16.3253
13	0.0277026	15.6132
13	0.0271523	15.3792
13	0.0351079	16.9928
13	0.0344209	16.7596
13	0.0338753	16.8815
13	0.0357723	15.506
13	0.0365797	14.4929
13	0.012289	24.1865
13	0.0127196	15.3462
13	0.0115569	15.3531
13	0.00975672	13.7029
13	0.00891956	12.4623
13	0.0359262	6.43006
13	0.0389464	7.24254
13	0.0379905	7.36684
13	0.0378647	8.19798
13	0.0369134	8.67813
13	0.0359637	9.27691
13	0.0359747	10.1072
13	0.0350281	10.9432
13	0.0339322	10.8311
13	0.0343583	12.0149
13	0.0356003	12.8379
13	0.0349312	13.9688
13	0.0339808	14.5083
13	0.0339412	6.32321
13	0.0340236	7.39037
13	0.0330056	7.98955
13	0.0325252	7.87377
13	0.0308587	5.98561
13	0.0308525	5.51113
13	0.0314043	5.86374
13	0.031953	5.97912
13	0.031964	6.80945
13	0.0331647	14.869
13	0.0323424	14.7553
13	0.0319383	15.2322
13	0.0326191	14.9909
13	0.0304337	15.2411
13	0.030973	14.6448
13	0.0312372	13.9314
13	0.0297341	14.059
13	0.0198822	13.8801
13	0.0209734	13.6364
13	0.0222091	13.985
13	0.0238459	13.6194
13	0.0272734	14.1922
13	0.0253443	13.136
13	0.02725	12.4129
13	0.0280707	12.408
13	0.0290313	12.6396
13	0.0283521	12.9995
13	0.0273977	13.2424
13	0.0329951	12.3788
13	0.0323158	12.7387
13	0.0321853	13.214
13	0.0312262	13.1011
13	0.0306775	12.9857
13	0.0303992	12.6315
13	0.0297012	11.568
13	0.0299779	11.8036
13	0.0303883	11.8012
13	0.0312043	11.4404
13	0.0318898	11.555
13	0.032154	10.8417
13	0.0321462	10.2486
13	0.0313286	10.4907
13	0.0306493	10.8506
13	0.0302421	11.0903
13	0.0314732	11.083
13	0.0289515	6.59006
13	0.0289578	7.06453
13	0.0297785	7.05967
13	0.0304625	7.05561
13	0.0311464	7.05155
13	0.0311542	7.64464
13	0.0304703	7.6487
13	0.0310253	8.23855
13	0.0302077	8.48065
13	0.0299341	8.48228
13	0.0310409	9.42473
13	0.0309088	9.7814
13	0.028302	9.20372
13	0.0279073	10.3923
13	0.0268193	10.8733
13	0.0260063	11.4713
13	0.0253334	12.3057
13	0.0243774	12.43
13	0.0239608	11.9579
13	0.0245001	11.3616
13	0.0250488	11.4769
13	0.025324	11.5939
13	0.0247799	11.8344
13	0.0227187	11.1349
13	0.0228399	9.94789
13	0.0229782	10.0657
13	0.0242078	9.93977
13	0.0239248	9.22969
13	0.0269373	9.44907
13	0.0269341	9.21184
13	0.0269247	8.50013
13	0.0269153	7.78841
13	0.0259484	7.08238
13	0.0259594	7.91271
13	0.0250003	7.79977
13	0.0250097	8.51148
13	0.0278682	7.42688
13	0.0279956	6.71436
13	0.0273007	5.88808
13	0.0279721	4.93508
13	0.0272913	5.17637
13	0.0279799	5.52817
13	0.00700593	2.21237
13	0.00768675	1.97108
13	0.00823077	1.7306
13	0.00864426	1.9654
13	0.0109884	3.37503
13	0.0107149	3.37665
13	0.0130637	5.14214
13	0.0130528	4.31181
13	0.0130465	3.83733
13	0.0130403	3.36286
13	0.00973857	1.95891
13	0.00988475	2.66981
13	0.0108423	2.66413
13	0.0119366	2.65764
13	0.0119256	1.82731
13	0.0108313	1.8338
13	0.0128784	1.46577
13	0.0130199	1.82082
13	0.0128925	2.53334
13	0.0139759	1.69652
13	0.0138516	2.64628
13	0.013861	3.35799
13	0.0141455	4.1867
13	0.0148013	2.04751
13	0.0148107	2.75922
13	0.0148201	3.47093
13	0.0151046	4.29964
13	0.0169868	1.79729
13	0.0159206	3.93891
13	0.0166015	3.69762
13	0.0168735	3.57738
13	0.0179615	3.09641
13	0.0189143	2.73488
13	0.0189222	3.32797
13	0.0187916	3.80326
13	0.0239865	3.53519
13	0.0249596	4.71569
13	0.0249737	5.78326
13	0.0255224	5.89863
13	0.0259344	6.01482
13	0.0229109	4.9651
13	0.0229344	6.74438
13	0.0219878	7.58039
13	0.0209787	3.67166
13	0.0198922	4.27124
13	0.0199	4.86433
13	0.019911	5.69466
13	0.020999	5.2137
13	0.0208763	6.28207
13	0.0199298	7.11808
13	0.0208841	6.87517
13	0.0200775	7.9476
13	0.0193936	7.95166
13	0.0209327	10.5523
13	0.0198477	11.2705
13	0.018884	10.8017
13	0.0169689	10.8131
13	0.0166844	9.9844
13	0.0170635	7.60959
13	0.0104914	7.17407
13	0.0116564	7.3451
13	0.0141823	6.97423
13	0.014926	6.31737
13	0.0158073	5.719
13	0.0163576	5.95299
13	0.0159253	4.29477
13	0.0167508	4.64576
13	0.0174347	4.6417
13	0.0179819	4.63845
13	0.0179881	5.11293
13	0.0182664	5.46716
13	0.017312	5.71008
13	0.0173057	5.2356
13	0.0166218	5.23966
13	0.0163529	5.59714
13	0.0204519	5.21694
13	0.020444	4.62385
13	0.0204613	5.92865
13	0.00864896	2.32125
13	0.00919611	2.31801
13	0.00919142	1.96215
14 (14.1)	4.5789	186.911	S. costatum culture
14 (14.1)	1.923	91.2195	S. costatum culture
14 (14.1)	2	93.0081	S. costatum culture
14 (14.1)	1.305	78.6992	S. costatum culture
14 (14.1)	2.7475	118.943	S. costatum culture
14 (14.1)	1.1856	112.683	S. costatum culture
14 (14.1)	1.4598	77.8049	S. costatum culture
14 (14.1)	1.6711	62.6016	S. costatum culture
14 (14.1)	2.767	107.558	S. costatum culture
14 (14.1)	4.0548	139.512	S. costatum culture
14 (14.1)	3.084	143.984	S. costatum culture
14 (14.1)	2.6099	80.4878	S. costatum culture
14 (14.1)	2.3713	141.301	S. costatum culture
14 (14.1)	1.4363	65.2846	S. costatum culture
14 (14.1)	2.0715	80.4878	S. costatum culture
14 (14.1)	0.3333	38.4553	S. costatum culture
14 (14.1)	1.8393	78.6992	S. costatum culture
14 (14.1)	0.9615	54.5528	S. costatum culture
14 (14.1)	1.3867	94.4986	S. costatum culture
14 (14.1)	4.5789	211.951	S. costatum culture
14 (14.1)	1.923	86.748	S. costatum culture
14 (14.1)	3.6192	140.406	S. costatum culture
14 (14.1)	3.1451	122.52	S. costatum culture
14 (14.1)	2.6099	112.683	S. costatum culture
14 (14.1)	1.6441	79.5935	S. costatum culture
14 (14.1)	2.0715	139.512	S. costatum culture
14 (14.1)	2.6099	140.406	S. costatum culture
14 (14.1)	1.4363	62.6016	S. costatum culture
14 (14.1)	1.7308	59.9187	S. costatum culture
14 (14.1)	3.7641	110	S. costatum culture
14 (14.1)	2.6527	144.878	S. costatum culture
14 (14.1)	2.6942	133.252	S. costatum culture
14 (14.1)	3.1187	138.618	S. costatum culture
14 (14.1)	2.8875	99.2683	S. costatum culture
14 (14.1)	2.9625	105.528	S. costatum culture
14 (14.1)	2.9876	137.724	S. costatum culture
14 (14.1)	3.1451	129.675	S. costatum culture
14 (14.1)	2.9197	124.309	S. costatum culture
14 (14.1)	3.311	126.992	S. costatum culture
14 (14.1)	3.2883	120.732	S. costatum culture
14 (14.1)	2.28	111.789	S. costatum culture
14 (14.1)	3.0552	149.35	S. costatum culture
14 (14.1)	2.1807	118.943	S. costatum culture
14 (14.1)	3.2183	131.463	S. costatum culture
14 (14.1)	2.9986	122.52	S. costatum culture
14 (14.1)	2.5198	106.423	S. costatum culture
14 (14.1)	1.7308	76.9106	S. costatum culture
14 (14.1)	2.7144	105.528	S. costatum culture
14 (14.1)	2.28	88.5366	S. costatum culture
14 (14.1)	2.6942	97.4797	S. costatum culture
14 (14.1)	3.4943	163.659	S. costatum culture
14 (14.1)	3.4943	107.317	S. costatum culture
14 (14.1)	2.6099	107.317	S. costatum culture
14 (14.1)	2.7734	135.041	S. costatum culture
14 (14.1)	3.0285	116.26	S. costatum culture
14 (14.1)	2.6099	120.732	S. costatum culture
14 (14.1)	2.1807	107.317	S. costatum culture
14 (14.1)	3.0526	101.951	S. costatum culture
14 (14.1)	1.7472	75.122	S. costatum culture
14 (14.1)	2.2894	118.049	S. costatum culture
14 (14.1)	1.7308	50.9756	S. costatum culture
14 (14.1)	1.8821	67.0732	S. costatum culture
14 (14.1)	2.6099	108.211	S. costatum culture
14 (14.2)	1.8821	237.886	E. huxleyi culture
14 (14.2)	2.28	286.179	E. huxleyi culture
14 (14.2)	1.7472	237.886	E. huxleyi culture
14 (14.2)	1.4057	203.902	E. huxleyi culture
14 (14.2)	0.8736	189.594	E. huxleyi culture
14 (14.2)	1	175.285	E. huxleyi culture
14 (14.2)	2.0244	207.48	E. huxleyi culture
14 (14.2)	2.0244	282.602	E. huxleyi culture
14 (14.2)	1.305	184.228	E. huxleyi culture
14 (14.2)	1.305	214.634	E. huxleyi culture
14 (14.2)	0.9615	187.805	E. huxleyi culture
14 (14.2)	1.868	275.447	E. huxleyi culture
14 (14.2)	1.8821	253.984	E. huxleyi culture
14 (14.2)	1.6799	193.171	E. huxleyi culture
14 (14.2)	1.5263	236.098	E. huxleyi culture
14 (14.2)	1.7592	223.577	E. huxleyi culture
14 (14.2)	1.2114	162.764	E. huxleyi culture
14 (14.2)	1.4938	212.845	E. huxleyi culture
14 (14.2)	1.5263	216.423	E. huxleyi culture
14 (14.2)	1.2753	168.13	E. huxleyi culture
14 (14.2)	1.228	184.228	E. huxleyi culture
14 (14.2)	0.6057	119.837	E. huxleyi culture
14 (14.2)	3.846	321.951	E. huxleyi culture
14 (14.2)	2.5544	264.715	E. huxleyi culture
14 (14.2)	3.0526	286.179	E. huxleyi culture
14 (14.2)	1.4938	221.789	E. huxleyi culture
14 (14.3)	3.1451	160.976	Mixed phytoplankton culture
14 (14.3)	2.5198	160.976	Mixed phytoplankton culture
14 (14.3)	1.3333	102.846	Mixed phytoplankton culture
14 (14.3)	2.9197	135.041	Mixed phytoplankton culture
14 (14.3)	1.5874	86.748	Mixed phytoplankton culture
14 (14.3)	1.305	67.9675	Mixed phytoplankton culture
14 (14.3)	2.1384	169.919	Mixed phytoplankton culture
14 (14.3)	2.2013	127.886	Mixed phytoplankton culture
14 (14.3)	1.4938	74.2276	Mixed phytoplankton culture
14 (14.3)	2.2894	142.195	Mixed phytoplankton culture
14 (14.3)	1.6441	113.577	Mixed phytoplankton culture
14 (14.3)	1.4736	71.5447	Mixed phytoplankton culture
14 (14.3)	1.2114	68.8618	Mixed phytoplankton culture
14 (14.3)	2.3713	152.927	Mixed phytoplankton culture
14 (14.3)	3.4943	186.016	Mixed phytoplankton culture
14 (14.3)	1.2114	78.6992	Mixed phytoplankton culture
14 (14.3)	2.456	141.301	Mixed phytoplankton culture
14 (14.3)	2.2013	132.358	Mixed phytoplankton culture
14 (14.3)	1.923	150.244	Mixed phytoplankton culture
14 (14.3)	1.8821	168.13	Mixed phytoplankton culture
14 (14.3)	1.3867	53.6585	Mixed phytoplankton culture
14 (14.3)	1.305	111.789	Mixed phytoplankton culture
14 (14.3)	1.6441	136.829	Mixed phytoplankton culture
14 (14.3)	1.1475	67.0732	Mixed phytoplankton culture
14 (14.3)	1.7472	122.52	Mixed phytoplankton culture
14 (14.3)	1.4363	108.211	Mixed phytoplankton culture
14 (14.3)	2.3713	198.537	Mixed phytoplankton culture
14 (14.3)	1.7423	138.618	Mixed phytoplankton culture
14 (14.3)	2.1165	107.317	Mixed phytoplankton culture
14 (14.3)	1.7472	126.098	Mixed phytoplankton culture
14 (14.3)	2.0715	105.528	Mixed phytoplankton culture
14 (14.3)	2.3713	111.789	Mixed phytoplankton culture
14 (14.3)	2.1807	128.78	Mixed phytoplankton culture
14 (14.3)	2.0715	102.846	Mixed phytoplankton culture
14 (14.3)	1.9493	105.528	Mixed phytoplankton culture
14 (14.3)	2.2013	94.7967	Mixed phytoplankton culture
14 (14.3)	2.0858	84.9593	Mixed phytoplankton culture
14 (14.3)	3.3053	128.78	Mixed phytoplankton culture
14 (14.3)	2.38	118.943	Mixed phytoplankton culture
14 (14.3)	1.7308	113.577	Mixed phytoplankton culture
14 (14.3)	2.1807	92.1138	Mixed phytoplankton culture
14 (14.3)	1.9813	114.472	Mixed phytoplankton culture
14 (14.3)	1.6441	66.1789	Mixed phytoplankton culture
14 (14.3)	1.7592	85.8537	Mixed phytoplankton culture
14 (14.3)	2.6527	132.358	Mixed phytoplankton culture
14 (14.3)	1.5971	51.8699	Mixed phytoplankton culture
14 (14.3)	1.9813	119.837	Mixed phytoplankton culture
14 (14.3)	1.6441	109.106	Mixed phytoplankton culture
14 (14.3)	2.3713	108.211	Mixed phytoplankton culture
14 (14.3)	1.6441	98.374	Mixed phytoplankton culture
14 (14.3)	2.0715	108.211	Mixed phytoplankton culture
14 (14.3)	2.2013	100.163	Mixed phytoplankton culture
14 (14.3)	2.4478	100.163	Mixed phytoplankton culture
14 (14.3)	2.4883	119.837	Mixed phytoplankton culture
14 (14.3)	2.0715	129.675	Mixed phytoplankton culture
14 (14.3)	2.0715	129.675	Mixed phytoplankton culture
14 (14.3)	2.3174	148.455	Mixed phytoplankton culture
14 (14.3)	2.1544	131.463	Mixed phytoplankton culture
14 (14.3)	2.28	111.789	Mixed phytoplankton culture
14 (14.3)	1.7592	136.829	Mixed phytoplankton culture
14 (14.3)	2.456	129.675	Mixed phytoplankton culture
14 (14.3)	1.6711	140.406	Mixed phytoplankton culture
14 (14.3)	1.5874	101.951	Mixed phytoplankton culture
14 (14.3)	1.1006	77.8049	Mixed phytoplankton culture
14 (14.3)	1.9813	138.618	Mixed phytoplankton culture
14 (14.3)	2	128.78	Mixed phytoplankton culture
14 (14.3)	2.1807	130.569	Mixed phytoplankton culture
14 (14.3)	1.8393	104.634	Mixed phytoplankton culture
14 (14.3)	2	101.951	Mixed phytoplankton culture
14 (14.3)	2.6279	142.195	Mixed phytoplankton culture
14 (14.3)	2.0274	117.154	Mixed phytoplankton culture
14 (14.3)	2.224	121.626	Mixed phytoplankton culture
14 (14.3)	1.923	106.423	Mixed phytoplankton culture
14 (14.3)	1.7592	80.4878	Mixed phytoplankton culture
14 (14.3)	1.6441	94.7967	Mixed phytoplankton culture
14 (14.3)	1.1006	101.951	Mixed phytoplankton culture
14 (14.3)	2	120.732	Mixed phytoplankton culture
14 (14.3)	1.8393	183.333	Mixed phytoplankton culture
14 (14.3)	2.588	111.789	Mixed phytoplankton culture
14 (14.3)	1.7472	119.837	Mixed phytoplankton culture
14 (14.3)	2.7878	175.285	Mixed phytoplankton culture
14 (14.3)	2.0715	130.569	Mixed phytoplankton culture
14 (14.3)	2.2894	125.203	Mixed phytoplankton culture
14 (14.3)	1.9813	117.154	Mixed phytoplankton culture
14 (14.3)	2.3536	139.512	Mixed phytoplankton culture
14 (14.3)	3.1187	138.618	Mixed phytoplankton culture
14 (14.3)	2.2511	136.829	Mixed phytoplankton culture
14 (14.3)	1.6972	98.374	Mixed phytoplankton culture
14 (14.3)	1.5726	67.9675	Mixed phytoplankton culture
14 (14.3)	2.5544	152.927	Mixed phytoplankton culture
14 (14.3)	2.2013	145.772	Mixed phytoplankton culture
14 (14.3)	1.8393	126.992	Mixed phytoplankton culture
14 (14.3)	2.2314	107.317	Mixed phytoplankton culture
14 (14.3)	1.923	127.886	Mixed phytoplankton culture
14 (14.3)	2.6099	137.724	Mixed phytoplankton culture
14 (14.3)	2.1165		Mixed phytoplankton culture
14 (14.3)	2.1165	124.488	Mixed phytoplankton culture
14 (14.3)	2.0715	135.041	Mixed phytoplankton culture
15	0.626	84.6
15	0.79	98.3
15	1	129
15	1.21	157
15	1.25	161
15	1.26	166
15	1.26	174
15	1.33	176
15	1.25	189
15	1.3	200
15	1.35	193
15	1.4	194
15	1.41	196
15	1.36	194
15	0.77	81.6
15	0.784	86.3
15	0.663	67.3
15	1.12	155
15	1.11	132
15	1.62	221
15	1.83	257
15	2.01	273
15	1.69	246
15	2	251
15	1.82	208
15	2.05	294
15	2.14	319
15	1.87	291
15	1.87	300
15	1.85	309
15	1.74	328
15	1.74	341
15	1.68	322
15	1.65	322
15	1.63	313
15	1.4	344
15	1.36	394
15	1.71	419
15	1.78	429
15	1.96	403
15	2.22	403
15	2.11	496
15	2.04	490
15	2.18	241
15	1.99	190
15	1.83	155
15	1.77	140
15	1.56	129
15	1.53	138
15	1.84	109
15	1.51	72.3
15	1.24	59.1
15	1.21	69.5
15	1.08	69
15	1.11	74.6
15	1.44	89.6
15	1.13	97
15	1.16	103
15	1.14	110
15	1.08	104
15	1.06	91.8
15	0.947	90.3
15	0.983	115
15	0.987	116
15	0.838	120
15	0.799	117
15	0.79	122
15	0.793	108
15	0.678	99.3
15	0.84	58.3
15	0.871	57.9
15	0.923	63.3
15	0.978	55.4
15	0.69	47.7
15	0.715	45.6
15	0.731	38.6
15	0.664	151
15	0.765	164
15	0.879	167
15	0.935	158
15	0.904	145
15	0.82	149
15	0.928	179
15	1.33	145
15	1.4	165
15	1.06	200
15	1.1	207
15	0.922	226
15	0.851	238
15	0.967	276
15	1.06	290
15	1.16	255
15	1.29	261
15	1.42	260
15	1.45	234
15	1.34	228
15	1.4	216
15	1.2	210
15	1.18	224
16.1	Outputs provided from literature (Figure 5a)	Outputs provided from literature (Figure 5a)
16.2	Outputs provided from literature (Figure 5a)	Outputs provided from literature (Figure 5a)
16.3	Outputs provided from literature (Figure 5a)	Outputs provided from literature (Figure 5a)
17.1	0.92	183
17.1	0.915	37.6
17.1	1.31	41.7
17.1	1.28	64.9
17.1	1.28	24.9
17.1	1.52	77.4
17.1	1.37	85.9
17.1	1.68	111
17.1	1.69	94.2
17.1	1.62	66.9
17.1	1.62	29
17.1	1.76	37.4
17.1	1.89	31
17.1	2.01	62.6
17.1	2.41	117
17.1	2.2	117
17.1	2.25	142
17.1	2.13	159
17.1	2.14	210
17.1	2.37	187
17.1	1.87	191
17.1	1.6	202
17.1	1.69	202
17.1	1.57	235
17.1	1.37	233
17.1	1.75	294
17.1	1.93	324
17.1	1.9	338
17.1	2.31	351
17.1	2.14	300
17.1	2.66	353
17.1	2.66	336
17.1	2.83	397
17.1	3	372
17.1	3.04	410
17.1	2.87	418
17.1	2.52	401
17.1	2.52	462
17.1	2.34	460
17.1	2.81	488
17.1	3.11	513
17.1	3.27	479
17.1	3.48	443
17.1	3.61	428
17.1	3.44	595
17.1	3.96	605
17.1	4.58	647
17.1	4.33	687
17.1	4.56	580
17.1	5.28	548
17.1	5.37	489
17.1	5.33	462
17.1	5.51	434
17.1	5.72	373
17.1	5.47	356
17.1	6.11	289
17.1	6.46	314
17.1	6.71	316
17.1	4.99	388
17.1	4.66	357
17.1	4.33	340
17.1	4.86	352
17.1	4.72	319
17.1	4.96	319
17.1	4.54	264
17.1	4.54	285
17.1	4.93	268
17.1	5.04	230
17.1	5.48	238
17.1	5.55	259
17.1	5.45	163
17.1	5.36	198
17.1	5.32	154
17.1	5.26	179
17.1	4.96	184
17.1	4.81	156
17.1	4.82	180
17.1	4.42	199
17.1	4.45	169
17.1	4.42	146
17.1	4.22	176
17.1	4.21	131
17.1	3.99	127
17.1	3.87	146
17.1	4	171
17.1	3.81	233
17.1	3.87	249
17.1	4.02	283
17.1	3.63	260
17.1	3.97	247
17.1	3.31	224
17.1	3	260
17.1	2.87	260
17.1	2.67	216
17.1	3.21	178
17.1	3.41	184
17.1	3.66	159
17.1	3.53	134
17.1	3.5	119
17.1	3.31	142
17.1	3.41	155
17.1	3.03	121
17.1	3.19	132
17.1	3.36	111
17.1	2.93	43.3
17.1	2.68	60.3
17.1	2.58	96.1
17.1	2.66	130
17.1	2.86	153
17.1	2.78	83.4
17.1	2.93	93.9
17.1	3.02	93.8
17.1	2.49	115
17.2	1.26	46.9
17.2	1.47	40.5
17.2	1.23	21.3
17.2	1.94	25.6
17.2	1.94	42.7
17.2	1.88	64
17.2	2.03	64
17.2	2.27	64
17.2	2.27	105
17.2	2.12	96
17.2	2.12	115
17.2	2.04	102
17.2	1.74	117
17.2	2.57	68.3
17.2	2.6	100
17.2	2.51	130
17.2	2.47	113
17.2	2.6	177
17.2	2.65	156
17.2	2.94	141
17.2	3.09	145
17.2	3.29	130
17.2	3.45	130
17.2	3.62	143
17.2	3.29	78.9
17.2	3.17	96
17.2	3.06	93.9
17.2	3.17	203
17.2	3.3	173
17.2	3.12	160
17.2	2.97	183
17.2	2.94	196
17.2	3.25	237
17.2	3.38	273
17.2	3.58	245
17.2	3.67	186
17.2	3.8	186
17.2	3.98	173
17.2	4.03	209
[truncated: 2,808 more rows]
